# Supplementary material for: Dual RNA-Seq Analysis of the Pine-Fusarium circinatum Interaction in Resistant (Pinus tecunumanii) and Susceptible (Pinus patula) Hosts
Source: Microorganisms. 2019 Sep 4;7(9):315. doi: 10.3390/microorganisms7090315 (PMC6780516; doi:10.3390/microorganisms7090315)
Supplement: Supplementary file 1 [file microorganisms-07-00315-s001.zip]

Archive with 2 entries (2 files):
- Supplementary_Figures.pdf
- Supplementary_Tables.xlsx
