# Supplementary material for: Dual RNA-Seq Analysis of the Pine-Fusarium circinatum Interaction in Resistant (Pinus tecunumanii) and Susceptible (Pinus patula) Hosts
Source: Microorganisms. 2019 Sep 4;7(9):315. doi: 10.3390/microorganisms7090315 (PMC6780516; doi:10.3390/microorganisms7090315)
Supplement: Supplementary file 1 [file microorganisms-07-00315-s001.zip › Supplementary_Tables.xlsx]

## Sheet: Table S1
Table S1 EnTAP annotation report for the Fusarium circinatum transcriptome.
Query Seq	Description	Percent Identical	E Value	Coverage	Species	Origin Database	Frame	Informative	Seed Ortholog	Seed E-Value	Seed Score	Predicted Gene	Tax Scope	OGs	Eggnog Description	Protein Domains	GO Biological	GO Cellular	GO Molecular
FCIRG_00001T1	XP_018758028.1 hypothetical protein FVEG_10708 [Fusarium verticillioides 7600]	83.3	5.1e-194	100.000000	Fusarium verticillioides 7600	RefSeq	Complete	No	578455.XP_003656872.1	1.2e-08	66.6		Fungi	042ES@ascNOG,0JP0S@euNOG,0Q0UZ@fuNOG,11DC2@NOG,14DEQ@opiNOG,19TDH@sordNOG	NA	SMART (SIGNAL, TRANS)
FCIRG_00002T1	XP_018758024.1 hypothetical protein FVEG_10707 [Fusarium verticillioides 7600]	92.1	2.4e-181	100.000000	Fusarium verticillioides 7600	RefSeq	Complete	No	5507.FOXG_12135P0	1.3e-183	647.5	PGUG_04554	Fungi	03IUA@ascNOG,0PFVV@fuNOG,0SHN1@hypNOG,12NS6@opiNOG,1A324@sordNOG,COG1063@NOG,KOG0024@euNOG	Dehydrogenase	PFAM (ADH_N, ADH_zinc_N, FAD_binding_3)	GO:0006066-alcohol metabolic process(L=4),GO:0008150-biological_process(L=0),GO:0008152-metabolic process(L=1),GO:0009058-biosynthetic process(L=2),GO:0019751-polyol metabolic process(L=5),GO:0034077-butanediol metabolic process(L=6),GO:0034079-butanediol biosynthetic process(L=7),GO:0034311-diol metabolic process(L=6),GO:0034312-diol biosynthetic process(L=7),GO:0042844-glycol metabolic process(…	GO:0005575-cellular_component(L=0),GO:0005622-intracellular(L=3),GO:0005623-cell(L=1),GO:0005634-nucleus(L=5),GO:0005737-cytoplasm(L=4),GO:0043226-organelle(L=1),GO:0043227-membrane-bounded organelle(L=2),GO:0043229-intracellular organelle(L=3),GO:0043231-intracellular membrane-bounded organelle(L=4),GO:0044424-intracellular part(L=3),GO:0044464-cell part(L=2),	GO:0000721-(R,R)-butanediol dehydrogenase activity(L=5),GO:0003674-molecular_function(L=0),GO:0003824-catalytic activity(L=1),GO:0016491-oxidoreductase activity(L=2),GO:0016614-oxidoreductase activity, acting on CH-OH group of donors(L=3),GO:0016616-oxidoreductase activity, acting on the CH-OH group of donors, NAD or NADP as acceptor(L=4),
FCIRG_00003T1	XP_018758023.1 3-oxoacyl-[acyl-carrier protein] reductase [Fusarium verticillioides 7600]	95.0	2.3e-136	100.000000	Fusarium verticillioides 7600	RefSeq	Complete	Yes	117187.FVEG_10706T0	4.8e-122	442.6	FG07501.1	Fungi	03TWT@ascNOG,0PR21@fuNOG,0SH0M@hypNOG,0WZEW@necNOG,13UFX@opiNOG,1A32K@sordNOG,COG1028@NOG,KOG0725@euNOG	to short-chain dehydrogenase reductase SDR	PFAM (adh_short, KR, Epimerase), SMART (TRANS)
FCIRG_00004T1	XP_018758022.1 hypothetical protein FVEG_10705 [Fusarium verticillioides 7600]	96.9	8.2e-130	100.000000	Fusarium verticillioides 7600	RefSeq	Complete	No	117187.FVEG_10705T0	2.4e-130	469.9		Fungi	03XQ1@ascNOG,0PUK6@fuNOG,0SEFF@hypNOG,141IV@opiNOG,1A3VD@sordNOG,COG0625@NOG,KOG0867@euNOG	Glutathione S-transferase, N-terminal domain	PFAM (GST_N, GST_C)
FCIRG_00005T1	XP_018758021.1 hypothetical protein FVEG_16869 [Fusarium verticillioides 7600]	90.7	9.3e-159	99.400000	Fusarium verticillioides 7600	RefSeq	Complete	No	140110.NechaP97074	5.1e-137	492.7	FG02907.1	Fungi	04AC8@ascNOG,0KP6J@euNOG,0QADA@fuNOG,0SK69@hypNOG,0WZEV@necNOG,10WTV@NOG,1371E@opiNOG,1A56S@sordNOG	NA	SMART (TRANS)
FCIRG_00006T1	XP_018758020.1 hypothetical protein FVEG_10704 [Fusarium verticillioides 7600]	99.4	4.4e-263	100.000000	Fusarium verticillioides 7600	RefSeq	Complete	No	5507.FOXG_12132P0	1.3e-263	913.7	FG07502.1	Fungi	03MS4@ascNOG,0IE6H@euNOG,0PJYQ@fuNOG,0SG5J@hypNOG,0Z096@NOG,13P6T@opiNOG,19KQH@sordNOG	amino acid	PFAM (Aa_trans), SMART (TRANS)
FCIRG_00007T1	XP_018758019.1 hypothetical protein FVEG_10703 [Fusarium verticillioides 7600]	98.7	1.3e-186	100.000000	Fusarium verticillioides 7600	RefSeq	Complete	No	5507.FOXG_12131P0	9.1e-189	664.5		Fungi	049QQ@ascNOG,0KPP0@euNOG,0QB06@fuNOG,0SIDI@hypNOG,136E9@opiNOG,1A6F7@sordNOG,COG0726@NOG	polysaccharide deacetylase family protein	PFAM (Polysacc_deac_1)
FCIRG_00008T1	CCT75781.1 related to regulatory protein amdA [Fusarium fujikuroi IMI 58289]	94.3	0	99.600000	Fusarium fujikuroi IMI 58289	NR	Complete	Yes	229533.XP_387680.1	0.0	1153.3	FG07504.1	Fungi	03P0W@ascNOG,0IM4F@euNOG,0PM8D@fuNOG,0SGWF@hypNOG,0WTPM@necNOG,0YB1E@NOG,13FAE@opiNOG,19NUS@sordNOG	C2H2 type zinc finger domain protein	PFAM (Fungal_trans, zf-C2H2), SMART (ZnF_C2H2)
FCIRG_00009T1	XP_018758017.1 amidase [Fusarium verticillioides 7600]	92.3	7.5e-302	100.000000	Fusarium verticillioides 7600	RefSeq	Complete	Yes	5507.FOXG_12129P0	4.3e-306	1055.0	AMIDASE	Fungi	03NR0@ascNOG,0PFKV@fuNOG,0SE1S@hypNOG,13IK0@opiNOG,19MKH@sordNOG,COG0154@NOG,KOG1211@euNOG	K01426 amidase EC 3.5.1.4	PFAM (Amidase), SMART (COIL)
FCIRG_00010T1	XP_018758016.1 hypothetical protein FVEG_10700 [Fusarium verticillioides 7600]	89.8	6.9e-187	100.000000	Fusarium verticillioides 7600	RefSeq	Complete	No	5507.FOXG_12128P0	3.4e-190	669.5		Fungi	03IZD@ascNOG,0PIBP@fuNOG,0SD1N@hypNOG,13J40@opiNOG,19KCB@sordNOG,COG1064@NOG,KOG0023@euNOG	Zinc-binding dehydrogenase	PFAM (ADH_zinc_N, ADH_N)
FCIRG_00011T1	CZR45295.1 uncharacterized protein FPRO_15530 [Fusarium proliferatum ET1]	72.2	1.8e-163	99.700000	Fusarium proliferatum ET1	NR	Complete	No	5507.FOXG_12127P0	3.8e-51	207.6		Fungi	04AUV@ascNOG,0KNU9@euNOG,0Q9XE@fuNOG,0SM44@hypNOG,10X5I@NOG,137HC@opiNOG,1A46J@sordNOG	NA
FCIRG_00012T1	XP_018250590.1 hypothetical protein FOXG_12126 [Fusarium oxysporum f. sp. lycopersici 4287]	57.0	7.7e-126	99.800000	Fusarium oxysporum f. sp. lycopersici 4287	RefSeq	Complete	No	526221.XP_002999832.1	5.6e-64	250.4		Eukaryotes	COG1112@NOG,KOG1802@euNOG	Regulator of nonsense transcripts	PFAM (UPF1_Zn_bind, ResIII, DUF2075, zf-GRF, DUF699), SMART (AAA, DEXDc, COIL)
FCIRG_00013T1	CCT75785.1 related to ethionine resistance protein [Fusarium fujikuroi IMI 58289]	95.8	0	100.000000	Fusarium fujikuroi IMI 58289	NR	Complete	Yes	5507.FOXG_12125P0	0.0	1212.6	FG03080.1	Fungi	03XDH@ascNOG,0PUDV@fuNOG,0SI5T@hypNOG,14420@opiNOG,19M4H@sordNOG,COG0534@NOG,KOG1347@euNOG	MatE	PFAM (MatE), SMART (TRANS)
FCIRG_00014T1	XP_018758012.1 hypothetical protein FVEG_10697 [Fusarium verticillioides 7600]	94.5	4.5e-210	100.000000	Fusarium verticillioides 7600	RefSeq	Complete	No	117187.FVEG_10697T0	1.3e-210	737.3	FG03081.1	Fungi	03RPS@ascNOG,0IX1X@euNOG,0PP8T@fuNOG,0SM1N@hypNOG,0WUDS@necNOG,0ZJGD@NOG,13SFV@opiNOG,1A5E2@sordNOG	alpha/beta hydrolase fold	PFAM (Abhydrolase_3, DUF2424)
FCIRG_00015T1	XP_018758010.1 hypothetical protein FVEG_10696 [Fusarium verticillioides 7600]	98.8	2.9e-281	100.000000	Fusarium verticillioides 7600	RefSeq	Complete	No	117187.FVEG_10696T0	8.6e-282	974.2	SEO1	Fungi	03JQP@ascNOG,0PFST@fuNOG,0SK00@hypNOG,0WZHI@necNOG,12PC1@opiNOG,19Q2Z@sordNOG,COG0477@NOG,KOG2533@euNOG	MFS transporter (Seo1)	PFAM (MFS_1), SMART (TRANS)	GO:0006810-transport(L=3),GO:0008150-biological_process(L=0),GO:0051179-localization(L=1),GO:0051234-establishment of localization(L=2),	GO:0005575-cellular_component(L=0),GO:0016020-membrane(L=1),GO:0016021-integral component of membrane(L=4),GO:0031224-intrinsic component of membrane(L=3),GO:0044425-membrane part(L=2),	GO:0003674-molecular_function(L=0),GO:0005215-transporter activity(L=1),
FCIRG_00016T1	XP_018758009.1 hypothetical protein FVEG_10695 [Fusarium verticillioides 7600]	89.5	4e-287	99.800000	Fusarium verticillioides 7600	RefSeq	Complete	No	117187.FVEG_10695T0	1.2e-287	993.8	FG03083.1	Fungi	03NDH@ascNOG,0PJBY@fuNOG,0SCPU@hypNOG,0WT5M@necNOG,0XNQK@NOG,13N18@opiNOG,19P8C@sordNOG,KOG0254@euNOG	Monosaccharide transporter	PFAM (Sugar_tr, MFS_1), SMART (TRANS)
FCIRG_00017T1	XP_018250583.1 hypothetical protein FOXG_12121 [Fusarium oxysporum f. sp. lycopersici 4287]	90.4	1.4e-267	100.000000	Fusarium oxysporum f. sp. lycopersici 4287	RefSeq	Complete	No	117187.FVEG_10694T0	5.7e-249	865.1	FG00025.1	Fungi	03ZX7@ascNOG,0JDRB@euNOG,0PXJS@fuNOG,0SAKX@hypNOG,0YSA7@NOG,1472C@opiNOG,1A2PM@sordNOG	NA	PFAM (Zn_clus), SMART (GAL4, TRANS)
FCIRG_00018T1	XP_018758006.1 hypothetical protein FVEG_10693 [Fusarium verticillioides 7600]	98.2	7.1e-216	83.300000	Fusarium verticillioides 7600	RefSeq	Complete	No	117187.FVEG_10693T0	2.1e-216	756.9	FG00026.1	Fungi	04EB3@ascNOG,0QEI0@fuNOG,0SI2F@hypNOG,0WU12@necNOG,12SAF@opiNOG,1A31T@sordNOG,COG0477@NOG,KOG2504@euNOG	Major Facilitator Superfamily	PFAM (MFS_1), SMART (TRANS)
FCIRG_00019T1	XP_018758005.1 hypothetical protein FVEG_16864 [Fusarium verticillioides 7600]	82.4	2.7e-122	95.000000	Fusarium verticillioides 7600	RefSeq	Complete	No	229533.XP_380655.1	4.6e-102	376.3	FG00479.1	Fungi	04B3C@ascNOG,0KNMY@euNOG,0Q9PA@fuNOG,0SMBX@hypNOG,0X1DX@necNOG,10XBR@NOG,137RF@opiNOG,1A3PH@sordNOG	NA	SMART (COIL)
FCIRG_00020T1	XP_018758002.1 hypothetical protein FVEG_10692 [Fusarium verticillioides 7600]	92.5	1.5e-280	100.000000	Fusarium verticillioides 7600	RefSeq	Complete	No	5507.FOXG_12119P0	4e-269	932.2		Fungi	03QH4@ascNOG,0IV6K@euNOG,0PFJ0@fuNOG,0SB7Y@hypNOG,0XQC7@NOG,13PM7@opiNOG,19PZA@sordNOG	Major Facilitator Superfamily	PFAM (MFS_1), SMART (TRANS)
FCIRG_00021T1	CCT75793.1 uncharacterized protein FFUJ_11832 [Fusarium fujikuroi IMI 58289]	83.3	2.1e-103	98.700000	Fusarium fujikuroi IMI 58289	NR	Complete	No	140110.NechaP88832	1.7e-59	234.6		Fungi	040I5@ascNOG,0JH1G@euNOG,0PY7Y@fuNOG,0SMD5@hypNOG,0YYHT@NOG,149A9@opiNOG,1A6KG@sordNOG	NA
FCIRG_00022T1	XP_018758000.1 hypothetical protein FVEG_10690 [Fusarium verticillioides 7600]	68.5	1.7e-82	99.600000	Fusarium verticillioides 7600	RefSeq	Complete	No	1047171.EFQ36248	2.6e-60	237.3	FG09149.1	Fungi	03W25@ascNOG,0J5VQ@euNOG,0PTUH@fuNOG,0XYZ2@NOG,13ZB8@opiNOG	NA	PFAM (DUF1814)
FCIRG_00023T1	CZR45281.1 uncharacterized protein FPRO_15544 [Fusarium proliferatum ET1]	77.2	5.8e-199	90.700000	Fusarium proliferatum ET1	NR	Complete	No	5507.FOXG_12118P0	2.6e-23	115.5		Fungi	04AMP@ascNOG,0KNZI@euNOG,0QA4C@fuNOG,0SEVI@hypNOG,10X0P@NOG,137AJ@opiNOG,1A4KK@sordNOG	NA
FCIRG_00024T1	XP_018757999.1 hypothetical protein FVEG_10689 [Fusarium verticillioides 7600]	59.7	1.7e-173	97.400000	Fusarium verticillioides 7600	RefSeq	Complete	No	5507.FOXG_12118P0	9.1e-168	595.5		Fungi	04AMP@ascNOG,0KNZI@euNOG,0QA4C@fuNOG,0SEVI@hypNOG,10X0P@NOG,137AJ@opiNOG,1A4KK@sordNOG	NA
FCIRG_00025T1	XP_018757998.1 hypothetical protein FVEG_10688 [Fusarium verticillioides 7600]	93.6	3.3e-86	100.000000	Fusarium verticillioides 7600	RefSeq	Complete	No	5507.FOXG_12117P0	1.1e-87	327.8		Fungi	03ZSE@ascNOG,0J0DA@euNOG,0PSUI@fuNOG,0SGR8@hypNOG,13YAF@opiNOG,19SR8@sordNOG,COG3812@NOG	conserved hypothetical protein	PFAM (DUF1993), SMART (COIL)		GO:0005575-cellular_component(L=0),GO:0005576-extracellular region(L=1),
FCIRG_00026T1	XP_018250578.1 hypothetical protein FOXG_12116 [Fusarium oxysporum f. sp. lycopersici 4287]	84.2	2.4e-131	88.300000	Fusarium oxysporum f. sp. lycopersici 4287	RefSeq	Complete	No	229533.XP_383261.1	2.1e-94	350.9	FG03085.1	Fungi	04C2I@ascNOG,0KMX1@euNOG,0Q8R8@fuNOG,0SNPG@hypNOG,0WTZ9@necNOG,0ZTEN@NOG,138P7@opiNOG,1A1T0@sordNOG	Lactamase_B	PFAM (Lactamase_B), SMART (Lactamase_B, SIGNAL)
FCIRG_00027T1	CZR45277.1 related to pisatin demethylase cytochrome P450 [Fusarium proliferatum ET1]	87.3	9e-286	99.600000	Fusarium proliferatum ET1	NR	Complete	Yes	229533.XP_383262.1	2.2e-201	707.2	FG03086.1	Fungi	03KBE@ascNOG,0PHH6@fuNOG,0SITU@hypNOG,0WUF2@necNOG,13N5M@opiNOG,19PE3@sordNOG,COG2124@NOG,KOG0158@euNOG	Cytochrome p450	PFAM (p450), SMART (TRANS)
FCIRG_00028T1	CCT75798.1 related to integral membrane protein [Fusarium fujikuroi IMI 58289]	94.6	5e-133	98.900000	Fusarium fujikuroi IMI 58289	NR	Complete	Yes	5507.FOXG_17779P0	3.3e-110	403.3		Fungi	04BNP@ascNOG,0KN7J@euNOG,0Q94P@fuNOG,0SKMP@hypNOG,10XR8@NOG,1389Z@opiNOG,1A2H4@sordNOG	NA	SMART (TRANS)
FCIRG_00029T1	XP_018757993.1 hypothetical protein FVEG_10683 [Fusarium verticillioides 7600]	94.2	7.5e-280	100.000000	Fusarium verticillioides 7600	RefSeq	Complete	No	5507.FOXG_12112P0	1.2e-254	884.0		Fungi	03KCJ@ascNOG,0PMJG@fuNOG,0SJKS@hypNOG,13C1J@opiNOG,1A29J@sordNOG,COG0531@NOG,KOG1289@euNOG	Amino acid permease	PFAM (AA_permease), SMART (TRANS)
FCIRG_00030T1	XP_018757992.1 hypothetical protein FVEG_10682 [Fusarium verticillioides 7600]	92.7	4.2e-206	100.000000	Fusarium verticillioides 7600	RefSeq	Complete	No	5507.FOXG_12111P0	5.3e-189	665.6	FG03091.1	Fungi	03YSM@ascNOG,0J9ZW@euNOG,0PWFX@fuNOG,0SCWX@hypNOG,0YPUV@NOG,1437Z@opiNOG,1A5T9@sordNOG	NA	SMART (TRANS, SIGNAL)
FCIRG_00031T1	XP_018757991.1 hypothetical protein FVEG_10681 [Fusarium verticillioides 7600]	93.7	2e-247	100.000000	Fusarium verticillioides 7600	RefSeq	Complete	No	5507.FOXG_12110P0	1.6e-248	863.6	FG03090.1	Fungi	04BQN@ascNOG,0Q92R@fuNOG,0SF8X@hypNOG,138BZ@opiNOG,1A2CZ@sordNOG,COG0534@NOG,KOG1347@euNOG	MatE	PFAM (MatE, MVIN), SMART (TRANS)
FCIRG_00032T1	XP_018757990.1 hypothetical protein FVEG_10680 [Fusarium verticillioides 7600]	63.2	5.9e-298	99.900000	Fusarium verticillioides 7600	RefSeq	Complete	No	117187.FVEG_10680T0	9.9e-108	396.7	FG11377.1	Fungi	03VJW@ascNOG,0J4KR@euNOG,0PT3D@fuNOG,0ZGFK@NOG,13X81@opiNOG,19TDJ@sordNOG	NA	SMART (COIL, TRANS)
FCIRG_00033T1	XP_018757989.1 hypothetical protein FVEG_10679 [Fusarium verticillioides 7600]	89.4	4.3e-141	100.000000	Fusarium verticillioides 7600	RefSeq	Complete	No	117187.FVEG_10679T0	1.3e-141	507.7	FG03088.1	Fungi	03T4V@ascNOG,0IYNX@euNOG,0PQ79@fuNOG,0SE07@hypNOG,0WU6J@necNOG,128KM@NOG,13SWT@opiNOG,19SBK@sordNOG	NA
FCIRG_00034T1	XP_018756937.1 hypothetical protein FVEG_09880 [Fusarium verticillioides 7600]	44.8	5.3e-99	99.100000	Fusarium verticillioides 7600	RefSeq	Complete	No	117187.FVEG_09880T0	2.9e-77	294.7	FG04794.1	Fungi	03WGS@ascNOG,0J9UJ@euNOG,0PV4E@fuNOG,0SKA7@hypNOG,0X0KX@necNOG,0YCYD@NOG,142XF@opiNOG,19S6V@sordNOG	Heterokaryon incompatibility protein (HET)	PFAM (HET)
FCIRG_00035T1	XP_018757986.1 hypothetical protein FVEG_10677 [Fusarium verticillioides 7600]	99.0	6.5e-53	100.000000	Fusarium verticillioides 7600	RefSeq	Complete	No	5507.FOXG_12107P0	1.5e-53	213.8	FG03125.1	Fungi	04BIZ@ascNOG,0Q98A@fuNOG,0SKTJ@hypNOG,13WAN@opiNOG,1A2QV@sordNOG,COG0526@NOG,KOG0907@euNOG	Thioredoxin	PFAM (Thioredoxin)
FCIRG_00036T1	XP_018757985.1 hypothetical protein FVEG_10676 [Fusarium verticillioides 7600]	95.6	3.7e-196	99.200000	Fusarium verticillioides 7600	RefSeq	Complete	No	5507.FOXG_12106P0	1.6e-200	703.7	PGUG_02759	Fungi	03Q5F@ascNOG,0PM51@fuNOG,0SJX2@hypNOG,12S6F@opiNOG,1A4YB@sordNOG,COG2872@NOG,KOG2105@euNOG	Inherit from opiNOG: alanyl-tRNA synthetase domain containing 1	PFAM (tRNA_SAD, tRNA-synt_2c), SMART (tRNA_SAD, COIL)		GO:0005575-cellular_component(L=0),GO:0005622-intracellular(L=3),GO:0005623-cell(L=1),GO:0005737-cytoplasm(L=4),GO:0044424-intracellular part(L=3),GO:0044464-cell part(L=2),
FCIRG_00037T1	XP_018757984.1 hypothetical protein FVEG_10675 [Fusarium verticillioides 7600]	91.3	6.6e-154	100.000000	Fusarium verticillioides 7600	RefSeq	Complete	No	117187.FVEG_10675T0	6.9e-152	542.0	FG02990.1	Fungi	04B1V@ascNOG,0Q9QQ@fuNOG,0SJH6@hypNOG,0X0UH@necNOG,0Z86C@NOG,12U7B@opiNOG,1A3RP@sordNOG,KOG3902@euNOG	Transcription initiation factor IID, 18kD subunit	PFAM (TFIID-18kDa)
FCIRG_00038T1	XP_018757983.1 hypothetical protein FVEG_16860 [Fusarium verticillioides 7600]	84.7	1.4e-179	100.000000	Fusarium verticillioides 7600	RefSeq	Complete	No	140110.NechaP89460	7.7e-123	445.7		Fungi	03YB4@ascNOG,0PW0R@fuNOG,0SKXM@hypNOG,143QC@opiNOG,1A3FT@sordNOG,COG2041@NOG,KOG0535@euNOG	Oxidoreductase molybdopterin binding domain	PFAM (Mo-co_dimer, Oxidored_molyb, Gmad2)
FCIRG_00039T1	XP_018757982.1 hypothetical protein FVEG_10674 [Fusarium verticillioides 7600]	94.5	4.6e-129	100.000000	Fusarium verticillioides 7600	RefSeq	Complete	No	5507.FOXG_12103P0	4.2e-131	472.6		Fungi	03R2A@ascNOG,0PN6Y@fuNOG,0SE23@hypNOG,13QD6@opiNOG,19RWY@sordNOG,COG1028@NOG,KOG1208@euNOG	Daunorubicin C-13 ketoreductase	PFAM (adh_short, KR, Epimerase)
FCIRG_00040T1	XP_018250556.1 hypothetical protein FOXG_12099 [Fusarium oxysporum f. sp. lycopersici 4287]	71.8	3e-45	100.000000	Fusarium oxysporum f. sp. lycopersici 4287	RefSeq	Complete	No
FCIRG_00041T1	XP_018757978.1 hypothetical protein FVEG_10671 [Fusarium verticillioides 7600]	88.2	1.3e-213	100.000000	Fusarium verticillioides 7600	RefSeq	Complete	No	117187.FVEG_10671T0	4e-214	749.6		Fungi	04B86@ascNOG,0KNID@euNOG,0Q9IR@fuNOG,0SD90@hypNOG,10XF3@NOG,137W2@opiNOG,1A3DH@sordNOG	Reticulon	PFAM (Reticulon), SMART (TRANS)
FCIRG_00042T1
FCIRG_00043T1	XP_018757974.1 hypothetical protein FVEG_10668 [Fusarium verticillioides 7600]	83.5	6.6e-142	100.000000	Fusarium verticillioides 7600	RefSeq	Complete	No	5507.FOXG_12096P0	1.5e-142	510.8	FG02892.1	Fungi	04AP8@ascNOG,0KNYK@euNOG,0QA2U@fuNOG,0SJBF@hypNOG,137BY@opiNOG,1A4GZ@sordNOG,COG1028@NOG	KR domain	PFAM (KR, adh_short)
FCIRG_00044T1
FCIRG_00045T1	XP_018757968.1 hypothetical protein FVEG_16853 [Fusarium verticillioides 7600]	84.9	1.5e-169	100.000000	Fusarium verticillioides 7600	RefSeq	Complete	No	5507.FOXG_12095P0	1.6e-167	594.0		Fungi	03MPK@ascNOG,0IKBP@euNOG,0PFNZ@fuNOG,0SJP2@hypNOG,0Z74C@NOG,13ITT@opiNOG,1A4YN@sordNOG	Methyltransferase domain	PFAM (Methyltransf_11, Methyltransf_12, Ubie_methyltran, Methyltransf_4, CMAS, DUF248), SMART (COIL, TRANS)
FCIRG_00046T1	XP_018757969.1 hypothetical protein FVEG_10665 [Fusarium verticillioides 7600]	93.9	0	100.000000	Fusarium verticillioides 7600	RefSeq	Complete	No	117187.FVEG_10665T0	0.0	2904.0	FG11423.1	Eukaryotes	COG0369@NOG,KOG1158@euNOG	This enzyme is required for electron transfer from NADP to cytochrome P450 (By similarity)	PFAM (NAD_binding_1, FAD_binding_1, Flavodoxin_1, NO_synthase, p450, FAD_binding_6, POR), SMART (TRANS)
FCIRG_00047T1	CZR45250.1 related to fluconazole resistance protein (FLU1) [Fusarium proliferatum ET1]	89.9	2e-266	100.000000	Fusarium proliferatum ET1	NR	Complete	Yes	229533.XP_383174.1	2e-199	700.7	FG02998.1	Fungi	04BTZ@ascNOG,0PFWR@fuNOG,0SN0N@hypNOG,0WTPT@necNOG,12NJE@opiNOG,1A26P@sordNOG,COG0477@NOG,KOG0255@euNOG	transporter	PFAM (MFS_1, TRI12, Sugar_tr), SMART (TRANS)
FCIRG_00048T1	CZR45247.1 uncharacterized protein FPRO_15578 [Fusarium proliferatum ET1]	76.4	1.1e-41	100.000000	Fusarium proliferatum ET1	NR	Complete	No
FCIRG_00049T1	XP_018757963.1 hypothetical protein FVEG_10660 [Fusarium verticillioides 7600]	73.9	6.6e-278	100.000000	Fusarium verticillioides 7600	RefSeq	Complete	No	578455.XP_003656995.1	4.8e-43	181.4		Fungi	03QAZ@ascNOG,0IJSV@euNOG,0PKRX@fuNOG,0YYAT@NOG,13I9S@opiNOG,19JF4@sordNOG,1AAAP@sorNOG	tyrosinase	PFAM (Tyrosinase), SMART (SIGNAL)
FCIRG_00050T1	XP_018757961.1 hypothetical protein FVEG_10657 [Fusarium verticillioides 7600]	93.5	2.1e-171	100.000000	Fusarium verticillioides 7600	RefSeq	Complete	No	117187.FVEG_10657T0	6.3e-172	608.6	FG02997.1	Fungi	03SPD@ascNOG,0PPUI@fuNOG,0SCB3@hypNOG,13SRG@opiNOG,1A2P5@sordNOG,COG0657@NOG,KOG1515@euNOG	alpha/beta hydrolase fold	PFAM (Abhydrolase_3, DUF2424), SMART (SIGNAL)
FCIRG_00051T1	CVL13342.1 related to stress response protein rds1p [Fusarium proliferatum]	89.0	7.9e-193	100.000000	Fusarium proliferatum	NR	Complete	Yes	29875.EHK21803	9.3e-135	485.3		Fungi	03KCI@ascNOG,0IP51@euNOG,0PHE9@fuNOG,0YFFU@NOG,13NED@opiNOG,19MZC@sordNOG	NA	SMART (SIGNAL, TRANS)
FCIRG_00052T1	EGU76963.1 hypothetical protein FOXB_12495 [Fusarium oxysporum Fo5176]	80.1	2.4e-258	93.400000	Fusarium oxysporum Fo5176	NR	Complete	No	229533.XP_383156.1	2e-118	431.8		Fungi	04BWE@ascNOG,0Q8X5@fuNOG,0SN6K@hypNOG,0WUF7@necNOG,0XPSW@NOG,12TF2@opiNOG,1A22T@sordNOG,KOG0169@euNOG,KOG0393@euNOG	PLCYc	PFAM (TRP, PI-PLC-X, PI-PLC-Y, Ras, Miro), SMART (TRANS, PLCXc, PLCYc, HisKA, SIGNAL, small_GTPase, RHO)
FCIRG_00053T1	XP_018758392.1 hypothetical protein FVEG_10996 [Fusarium verticillioides 7600]	94.0	1.6e-296	100.000000	Fusarium verticillioides 7600	RefSeq	Complete	No	117187.FVEG_10996T0	4.8e-297	1025.0		Fungi	03PWR@ascNOG,0IIZC@euNOG,0PKVQ@fuNOG,0SCZM@hypNOG,0WYGG@necNOG,0ZJUW@NOG,13PE7@opiNOG,1A53K@sordNOG	Beta-lactamase	PFAM (Beta-lactamase), SMART (SIGNAL)
FCIRG_00054T1	XP_018758393.1 hypothetical protein FVEG_10997 [Fusarium verticillioides 7600]	96.9	5.9e-199	100.000000	Fusarium verticillioides 7600	RefSeq	Complete	No	117187.FVEG_10997T0	1.8e-199	700.3		Fungi	03N11@ascNOG,0PIRX@fuNOG,0SGFQ@hypNOG,0WW3E@necNOG,13MWB@opiNOG,19RGZ@sordNOG,COG3491@NOG,KOG0143@euNOG	2og-fe(ii) oxygenase	PFAM (2OG-FeII_Oxy)	GO:0006082-organic acid metabolic process(L=3),GO:0006790-sulfur compound metabolic process(L=3),GO:0006807-nitrogen compound metabolic process(L=2),GO:0006950-response to stress(L=2),GO:0006995-cellular response to nitrogen starvation(L=5),GO:0007154-cell communication(L=2),GO:0008150-biological_process(L=0),GO:0008152-metabolic process(L=1),GO:0009058-biosynthetic process(L=2),GO:0009267-cellul…	GO:0005575-cellular_component(L=0),GO:0005622-intracellular(L=3),GO:0005623-cell(L=1),GO:0005634-nucleus(L=5),GO:0005737-cytoplasm(L=4),GO:0005829-cytosol(L=4),GO:0043226-organelle(L=1),GO:0043227-membrane-bounded organelle(L=2),GO:0043229-intracellular organelle(L=3),GO:0043231-intracellular membrane-bounded organelle(L=4),GO:0044424-intracellular part(L=3),GO:0044444-cytoplasmic part(L=4),GO:00…	GO:0003674-molecular_function(L=0),GO:0003824-catalytic activity(L=1),GO:0005488-binding(L=1),GO:0016216-isopenicillin-N synthase activity(L=5),GO:0016491-oxidoreductase activity(L=2),GO:0030145-manganese ion binding(L=6),GO:0043167-ion binding(L=2),GO:0043169-cation binding(L=3),GO:0046872-metal ion binding(L=4),GO:0046914-transition metal ion binding(L=5),GO:0046992-oxidoreductase activity, act…
FCIRG_00055T1	XP_018758394.1 hypothetical protein FVEG_10998 [Fusarium verticillioides 7600]	94.9	2.5e-264	100.000000	Fusarium verticillioides 7600	RefSeq	Complete	No	5507.FOXG_17391P0	3.8e-269	932.2		Fungi	03KKQ@ascNOG,0PJJE@fuNOG,0SMZC@hypNOG,13NQH@opiNOG,1A1R2@sordNOG,COG0477@NOG,KOG2533@euNOG	Major Facilitator Superfamily	PFAM (MFS_1), SMART (TRANS)
FCIRG_00056T1	XP_018758395.1 hypothetical protein FVEG_10999 [Fusarium verticillioides 7600]	97.2	4.7e-134	100.000000	Fusarium verticillioides 7600	RefSeq	Complete	No	117187.FVEG_10999T0	1.4e-134	484.2		Fungi	03P4U@ascNOG,0PMDD@fuNOG,0SI06@hypNOG,0WXFV@necNOG,12Z1J@opiNOG,1A3IH@sordNOG,COG1028@NOG,KOG0725@euNOG	KR domain	PFAM (KR, adh_short)
FCIRG_00057T1	XP_018758396.1 hypothetical protein FVEG_11000 [Fusarium verticillioides 7600]	89.7	2.5e-175	99.700000	Fusarium verticillioides 7600	RefSeq	Complete	No	117187.FVEG_11000T0	7.4e-176	621.7		Fungi	03ICP@ascNOG,0IKW0@euNOG,0PKEH@fuNOG,0SDZT@hypNOG,0X02X@necNOG,13D1P@opiNOG,1A34C@sordNOG,COG0726@NOG	Polysaccharide deacetylase family protein	PFAM (Polysacc_deac_1)
FCIRG_00058T1	XP_018758397.1 hypothetical protein FVEG_11001 [Fusarium verticillioides 7600]	90.9	4.5e-107	94.800000	Fusarium verticillioides 7600	RefSeq	Complete	No	117187.FVEG_11001T0	1.3e-107	394.4		Fungi	03WF7@ascNOG,0J8RN@euNOG,0PU96@fuNOG,0SJYE@hypNOG,0WZT3@necNOG,0YEFF@NOG,143E3@opiNOG,1A4GG@sordNOG	NA	SMART (SIGNAL)
FCIRG_00059T1	EWY84414.1 hypothetical protein FOYG_11872 [Fusarium oxysporum FOSC 3-a]	80.0	1e-97	100.000000	Fusarium oxysporum FOSC 3-a	NR	Complete	No	51453.JGI111476	1e-27	129.0	FG10557.1	Fungi	03ZH8@ascNOG,0JD3J@euNOG,0PX5E@fuNOG,0SMIP@hypNOG,11AQR@NOG,145TB@opiNOG,19RXK@sordNOG	NA
FCIRG_00060T1	XP_018758398.1 hypothetical protein FVEG_11002 [Fusarium verticillioides 7600]	90.9	1.5e-299	99.600000	Fusarium verticillioides 7600	RefSeq	Complete	No	117187.FVEG_11002T0	4.6e-300	1035.0	FG09337.1	Fungi	03I99@ascNOG,0PFMP@fuNOG,12NQ8@opiNOG,19JDB@sordNOG,COG0154@NOG,KOG1212@euNOG	Acetamidase	PFAM (Amidase)
FCIRG_00061T1	XP_018758399.1 hypothetical protein FVEG_11003 [Fusarium verticillioides 7600]	95.0	0	100.000000	Fusarium verticillioides 7600	RefSeq	Complete	No	117187.FVEG_11003T0	0.0	1211.8		Fungi	03WFU@ascNOG,0IF8M@euNOG,0PU9X@fuNOG,0SNGU@hypNOG,0WYA3@necNOG,141U1@opiNOG,1A1WT@sordNOG,COG0654@NOG	Phenol hydroxylase, C-terminal dimerisation domain	PFAM (FAD_binding_3, Phe_hydrox_dim, HI0933_like)
FCIRG_00062T1	XP_018758400.1 hypothetical protein FVEG_11004 [Fusarium verticillioides 7600]	94.6	6.1e-304	100.000000	Fusarium verticillioides 7600	RefSeq	Complete	No	5507.FOXG_17383P0	1.7e-305	1053.1		Fungi	03JCK@ascNOG,0PJWU@fuNOG,0SJ6Y@hypNOG,0ZVDQ@NOG,12TPQ@opiNOG,1A5FV@sordNOG,KOG0253@euNOG	Major Facilitator Superfamily	PFAM (MFS_1, Sugar_tr), SMART (TRANS)
FCIRG_00063T1	XP_018758401.1 hypothetical protein FVEG_11005 [Fusarium verticillioides 7600]	93.1	9.3e-237	93.500000	Fusarium verticillioides 7600	RefSeq	Complete	No	117187.FVEG_11005T0	2.8e-237	826.2		Fungi	03PRP@ascNOG,0PGTG@fuNOG,0SH48@hypNOG,0WV2E@necNOG,12R9B@opiNOG,1A42C@sordNOG,COG1902@NOG,KOG0134@euNOG	NADH flavin oxidoreductase NADH oxidase family protein	PFAM (Oxidored_FMN)
FCIRG_00064T1	XP_018758402.1 hypothetical protein FVEG_11006 [Fusarium verticillioides 7600]	90.4	2.3e-248	100.000000	Fusarium verticillioides 7600	RefSeq	Complete	No	117187.FVEG_11006T0	6.9e-249	864.8		Fungi	03J3N@ascNOG,0IHFI@euNOG,0PIAV@fuNOG,0SCPX@hypNOG,0WT8M@necNOG,12R1M@opiNOG,1A4D4@sordNOG,COG0654@NOG	FAD binding domain	PFAM (FAD_binding_3, Trp_halogenase, FAD_binding_2, HI0933_like, Lycopene_cycl, Rieske, Pyr_redox_2), SMART (TRANS)
FCIRG_00065T1	XP_018758403.1 hypothetical protein FVEG_11007 [Fusarium verticillioides 7600]	84.7	0	100.000000	Fusarium verticillioides 7600	RefSeq	Complete	No	5507.FOXG_17380P0	0.0	1357.0		Fungi	03N06@ascNOG,0PJ1I@fuNOG,0SEZ3@hypNOG,12R7B@opiNOG,1A4KH@sordNOG,COG5048@NOG,KOG1721@euNOG	Fungal specific transcription factor domain	PFAM (Fungal_trans, MFS_1), SMART (ZnF_C2H2, TRANS)
FCIRG_00066T1	XP_018758381.1 hypothetical protein FVEG_16944 [Fusarium verticillioides 7600]	91.9	0	100.000000	Fusarium verticillioides 7600	RefSeq	Complete	No	5507.FOXG_17374P0	1e-268	931.0		Fungi	03YPM@ascNOG,0PUGA@fuNOG,0XNQK@NOG,1423Z@opiNOG,KOG0254@euNOG	Sugar (and other) transporter	PFAM (MFS_1, Sugar_tr), SMART (TRANS)
FCIRG_00067T1	XP_018758382.1 hypothetical protein FVEG_10988 [Fusarium verticillioides 7600]	94.1	1.7e-298	99.800000	Fusarium verticillioides 7600	RefSeq	Complete	No	5507.FOXG_17375P0	3.3e-298	1028.9	FG04700.1	Fungi	03QMT@ascNOG,0PMT3@fuNOG,0SCRC@hypNOG,0XNQK@NOG,13M3H@opiNOG,1A6SK@sordNOG,KOG0254@euNOG	Monosaccharide transporter	PFAM (MFS_1, Sugar_tr, DUF791, TRI12), SMART (TRANS)
FCIRG_00068T1	XP_018258355.1 hypothetical protein FOXG_22797 [Fusarium oxysporum f. sp. lycopersici 4287]	87.1	1.1e-209	80.200000	Fusarium oxysporum f. sp. lycopersici 4287	RefSeq	Complete	No	229533.XP_384877.1	1.4e-165	588.2	FG04701.1	Fungi	03R96@ascNOG,0IW67@euNOG,0PN8G@fuNOG,0SECA@hypNOG,0WTVV@necNOG,0YA6C@NOG,13PVQ@opiNOG,1A43X@sordNOG	NA	PFAM (Zn_clus), SMART (GAL4)
FCIRG_00069T1	XP_018758385.1 myo-inositol 2-dehydrogenase [Fusarium verticillioides 7600]	93.5	8.6e-187	100.000000	Fusarium verticillioides 7600	RefSeq	Complete	Yes	117187.FVEG_10989T0	1.6e-173	614.0	FG04702.1	Fungi	03QHP@ascNOG,0IEN0@euNOG,0PKMR@fuNOG,0SGVG@hypNOG,13PAW@opiNOG,1A4T2@sordNOG,COG0673@NOG	Rossmann fold oxidoreductase	PFAM (GFO_IDH_MocA, GFO_IDH_MocA_C)
FCIRG_00070T1	XP_018758386.1 hypothetical protein FVEG_10990 [Fusarium verticillioides 7600]	89.8	4.6e-285	100.000000	Fusarium verticillioides 7600	RefSeq	Complete	No	117187.FVEG_10990T0	6.5e-110	403.3		Fungi	04AG6@ascNOG,0KP3M@euNOG,0QA9J@fuNOG,0SK8Y@hypNOG,10WWK@NOG,1375A@opiNOG,1A4XZ@sordNOG	NA
FCIRG_00071T1	XP_018758387.1 hypothetical protein FVEG_10991 [Fusarium verticillioides 7600]	78.9	1.1e-216	100.000000	Fusarium verticillioides 7600	RefSeq	Complete	No	5507.FOXG_17378P0	9.8e-150	535.4		Fungi	04A4K@ascNOG,0KPCI@euNOG,0QAKU@fuNOG,0SK1B@hypNOG,10WNA@NOG,136TP@opiNOG,1A5NH@sordNOG	Transferase family	PFAM (Transferase)
FCIRG_00072T1	XP_018760462.1 hypothetical protein FVEG_12527 [Fusarium verticillioides 7600]	90.9	1.8e-150	100.000000	Fusarium verticillioides 7600	RefSeq	Complete	No	117187.FVEG_12527T0	3.3e-140	503.1		Fungi	03MVJ@ascNOG,0PIQ8@fuNOG,12P0M@opiNOG,19QMH@sordNOG,COG0235@NOG,KOG3699@euNOG	Class II aldolase adducin	PFAM (Aldolase_II), SMART (Aldolase_II)
FCIRG_00073T1	XP_018760461.1 hypothetical protein FVEG_12526 [Fusarium verticillioides 7600]	92.0	1.1e-178	100.000000	Fusarium verticillioides 7600	RefSeq	Complete	No	117187.FVEG_12526T0	3.2e-179	632.9		Fungi	03YMJ@ascNOG,0JA8Q@euNOG,0PWAE@fuNOG,0SNGK@hypNOG,0X0H3@necNOG,143TA@opiNOG,19TBD@sordNOG,COG0491@NOG	Metallo-beta-lactamase superfamily	PFAM (Lactamase_B), SMART (Lactamase_B, SIGNAL)
FCIRG_00074T1	CCT73168.1 uncharacterized protein FFUJ_10158 [Fusarium fujikuroi IMI 58289]	71.2	7.6e-142	100.000000	Fusarium fujikuroi IMI 58289	NR	Complete	No	117187.FVEG_10975T0	1.7e-71	275.0	LAC9	Fungi	03NF1@ascNOG,0IJFD@euNOG,0PIUD@fuNOG,0SEMG@hypNOG,0YVCP@NOG,13IA5@opiNOG,1A3KU@sordNOG	regulatory protein	PFAM (Fungal_trans, Zn_clus, Gal4_dimer), SMART (Fungal_trans, GAL4, TRANS, COIL)	GO:0000409-regulation of transcription by galactose(L=8),GO:0000411-positive regulation of transcription by galactose(L=8),GO:0000429-carbon catabolite regulation of transcription from RNA polymerase II promoter(L=8),GO:0000431-regulation of transcription from RNA polymerase II promoter by galactose(L=8),GO:0000435-positive regulation of transcription from RNA polymerase II promoter by galactose(…	GO:0005575-cellular_component(L=0),GO:0005622-intracellular(L=3),GO:0005623-cell(L=1),GO:0005634-nucleus(L=5),GO:0043226-organelle(L=1),GO:0043227-membrane-bounded organelle(L=2),GO:0043229-intracellular organelle(L=3),GO:0043231-intracellular membrane-bounded organelle(L=4),GO:0044424-intracellular part(L=3),GO:0044464-cell part(L=2),	GO:0000975-regulatory region DNA binding(L=5),GO:0000976-transcription regulatory region sequence-specific DNA binding(L=7),GO:0000977-RNA polymerase II regulatory region sequence-specific DNA binding(L=8),GO:0000978-RNA polymerase II core promoter proximal region sequence-specific DNA binding(L=9),GO:0000981-RNA polymerase II transcription factor activity, sequence-specific DNA binding(L=3),GO:0…
FCIRG_00075T1	XP_018758359.1 hypothetical protein FVEG_10974 [Fusarium verticillioides 7600]	72.9	0	95.900000	Fusarium verticillioides 7600	RefSeq	Complete	No	117187.FVEG_10974T0	3.5e-286	989.6		Fungi	04BWK@ascNOG,0J9DC@euNOG,0Q8WZ@fuNOG,0SN6Z@hypNOG,0X0YJ@necNOG,0YCGT@NOG,138HM@opiNOG,1A22J@sordNOG	NA	SMART (SIGNAL)
FCIRG_00076T1	CZR48057.1 uncharacterized protein FPRO_12667 [Fusarium proliferatum ET1]	81.7	2.6e-95	91.200000	Fusarium proliferatum ET1	NR	Complete	No	140110.NechaP102183	5.2e-53	213.0		Fungi	03W06@ascNOG,0J680@euNOG,0PTP0@fuNOG,0Z3N9@NOG,1409R@opiNOG	NA
FCIRG_00077T1	XP_016238123.1 hypothetical protein PV08_05102 [Exophiala spinifera]	52.3	6.9e-37	92.700000	Exophiala spinifera	RefSeq	Complete	No	441959.XP_002484681.1	9.5e-35	152.1		Fungi	03S8Z@ascNOG,0IX2B@euNOG,0MDC0@euroNOG,0MRBF@eurotNOG,0PPC1@fuNOG,0YH1G@NOG,13S4Y@opiNOG	NA	SMART (TRANS)
FCIRG_00078T1	XP_018758355.1 hypothetical protein FVEG_10973 [Fusarium verticillioides 7600]	79.7	1e-231	100.000000	Fusarium verticillioides 7600	RefSeq	Complete	No	117187.FVEG_10973T0	3e-232	809.7		Fungi	03NW6@ascNOG,0IVPT@euNOG,0PJUG@fuNOG,0YF1P@NOG,13N3Z@opiNOG,19JUH@sordNOG	NA	PFAM (Zn_clus), SMART (GAL4, TRANS)
FCIRG_00079T1	XP_018758354.1 hypothetical protein FVEG_10972 [Fusarium verticillioides 7600]	89.1	2.2e-307	99.000000	Fusarium verticillioides 7600	RefSeq	Partial 5 Prime	No	117187.FVEG_10972T0	2.3e-220	770.4		Fungi	03XNT@ascNOG,0PW0U@fuNOG,0SNQJ@hypNOG,0WWMU@necNOG,142XH@opiNOG,1A1SA@sordNOG,COG0318@NOG,KOG1177@euNOG	AMP-binding enzyme	PFAM (AMP-binding)
FCIRG_00080T1	XP_018758353.1 aldehyde dehydrogenase (NAD+) [Fusarium verticillioides 7600]	97.7	1.3e-273	100.000000	Fusarium verticillioides 7600	RefSeq	Complete	Yes	117187.FVEG_10971T0	3.8e-274	948.7		Eukaryotes	COG1012@NOG,KOG2450@euNOG	Aldehyde dehydrogenase	PFAM (Aldedh, LuxC, Formyl_trans_C, Formyl_trans_N)
FCIRG_00081T1	XP_018758352.1 hypothetical protein FVEG_10970 [Fusarium verticillioides 7600]	85.3	0	99.900000	Fusarium verticillioides 7600	RefSeq	Complete	No	117187.FVEG_10970T0	1.2e-311	1073.9		Fungi	04BVF@ascNOG,0Q8Y3@fuNOG,0SN3V@hypNOG,0X04N@necNOG,138GK@opiNOG,1A24H@sordNOG,COG2217@NOG,KOG0207@euNOG	Heavy-metal-associated domain	PFAM (HMA, Hydrolase, E1-E2_ATPase), SMART (TRANS, SIGNAL)
FCIRG_00082T1	XP_018758351.1 hypothetical protein FVEG_10969 [Fusarium verticillioides 7600]	95.8	4.6e-244	92.000000	Fusarium verticillioides 7600	RefSeq	Complete	No	117187.FVEG_10969T0	8.7e-183	645.2		Fungi	03WEE@ascNOG,0J8UA@euNOG,0PV4T@fuNOG,0SJPV@hypNOG,0WUU3@necNOG,0YBQ0@NOG,142GP@opiNOG,1A38S@sordNOG	Fungal_trans	PFAM (Fungal_trans, Zn_clus), SMART (Fungal_trans, GAL4)
FCIRG_00083T1	XP_018758350.1 hypothetical protein FVEG_16935 [Fusarium verticillioides 7600]	94.6	2.6e-141	99.300000	Fusarium verticillioides 7600	RefSeq	Complete	No	140110.NechaP82458	9.5e-108	395.2	YAAH	Ancestor	COG1584@NOG	gpr1 fun34 YaaH family protein	PFAM (Grp1_Fun34_YaaH), SMART (TRANS)		GO:0005575-cellular_component(L=0),GO:0005623-cell(L=1),GO:0005886-plasma membrane(L=3),GO:0016020-membrane(L=1),GO:0044464-cell part(L=2),GO:0071944-cell periphery(L=3),
FCIRG_00084T1	XP_018758349.1 hypothetical protein FVEG_10966 [Fusarium verticillioides 7600]	87.5	4.7e-172	100.000000	Fusarium verticillioides 7600	RefSeq	Complete	No	117187.FVEG_10966T0	7.4e-158	562.0		Fungi	03N39@ascNOG,0PK6E@fuNOG,0SI4C@hypNOG,0WZK9@necNOG,13MMS@opiNOG,1A502@sordNOG,COG1062@NOG,KOG0022@euNOG	alcohol dehydrogenase	PFAM (ADH_N, ADH_zinc_N)
FCIRG_00085T1	XP_018758348.1 hypothetical protein FVEG_10965 [Fusarium verticillioides 7600]	96.6	0	100.000000	Fusarium verticillioides 7600	RefSeq	Complete	No	117187.FVEG_10965T0	0.0	1383.6		Fungi	03Y3M@ascNOG,0JAVE@euNOG,0PWBB@fuNOG,0SNA9@hypNOG,0WWFK@necNOG,11N1U@NOG,14300@opiNOG,1A20U@sordNOG	NA	SMART (TRANS)
FCIRG_00086T1	CCT73177.1 related to 6-hydroxy-d-nicotine oxidase [Fusarium fujikuroi IMI 58289]	94.6	6.3e-286	100.000000	Fusarium fujikuroi IMI 58289	NR	Complete	Yes	5507.FOXG_13577P0	2.7e-283	979.2	FG00100.1	Fungi	03MNA@ascNOG,0IHSD@euNOG,0PMTA@fuNOG,0SGNI@hypNOG,13NVW@opiNOG,19QWB@sordNOG,COG0277@NOG	FAD binding	PFAM (FAD_binding_4), SMART (SIGNAL)		GO:0005575-cellular_component(L=0),GO:0005576-extracellular region(L=1),
FCIRG_00087T1	XP_018758408.1 hypothetical protein FVEG_11011 [Fusarium verticillioides 7600]	92.0	4.9e-117	99.700000	Fusarium verticillioides 7600	RefSeq	Complete	No	117187.FVEG_11011T0	1.5e-117	427.9	FG04858.1	Fungi	03W7K@ascNOG,0J8AC@euNOG,0PTCS@fuNOG,0SDQM@hypNOG,0WSXP@necNOG,0Z6VZ@NOG,1407X@opiNOG,1A2N9@sordNOG	GLEYA domain	PFAM (PA14_2, Candida_ALS, PA14), SMART (SIGNAL)
FCIRG_00088T1	XP_018760612.1 hypothetical protein FVEG_12639 [Fusarium verticillioides 7600]	61.8	1.7e-112	97.800000	Fusarium verticillioides 7600	RefSeq	Complete	No	229533.XP_380253.1	7.8e-114	415.6	FG00077.1	Fungi	03XH9@ascNOG,0PVCQ@fuNOG,0SHQN@hypNOG,142UJ@opiNOG,19R54@sordNOG,COG0657@NOG,KOG1515@euNOG	alpha/beta hydrolase fold	PFAM (Abhydrolase_3, DUF2424)
FCIRG_00089T1	XP_011315679.1 hypothetical protein FGSG_00083 [Fusarium graminearum PH-1]	82.3	1e-210	99.800000	Fusarium graminearum PH-1	RefSeq	Partial 3 Prime	No	229533.XP_380259.1	3.1e-211	739.6	FG00083.1	Eukaryotes	COG0477@NOG,KOG2533@euNOG	transporter	PFAM (MFS_1, Sugar_tr), SMART (TRANS)
FCIRG_00090T1	XP_018758409.1 hypothetical protein FVEG_11012 [Fusarium verticillioides 7600]	92.7	6.9e-220	97.100000	Fusarium verticillioides 7600	RefSeq	Complete	No	5507.FOXG_13583P0	1.7e-121	441.4		Fungi	03MU5@ascNOG,0IIRC@euNOG,0PIVQ@fuNOG,0SH6F@hypNOG,13MYE@opiNOG,19MXT@sordNOG,COG0654@NOG	FAD binding domain	PFAM (FAD_binding_3, HI0933_like, DAO, Pyr_redox_2, FAD_binding_2), SMART (TRANS)
FCIRG_00091T1	XP_018758410.1 hypothetical protein FVEG_11013 [Fusarium verticillioides 7600]	74.8	3.3e-106	100.000000	Fusarium verticillioides 7600	RefSeq	Complete	No	117187.FVEG_11013T0	9.8e-107	391.7		Fungi	04A8I@ascNOG,0KP9D@euNOG,0QAGX@fuNOG,0SK2C@hypNOG,10WR7@NOG,136XP@opiNOG,1A5F0@sordNOG	NA	SMART (COIL)
FCIRG_00092T1							Internal		5507.FOXG_13586P0	1e-107	394.8		Fungi	03VSC@ascNOG,0J7E6@euNOG,0PTC2@fuNOG,0SHT9@hypNOG,0ZD52@NOG,13Z6U@opiNOG,19NDH@sordNOG	NA	SMART (TRANS)
FCIRG_00093T1
FCIRG_00094T1	XP_018758416.1 hypothetical protein FVEG_11017 [Fusarium verticillioides 7600]	89.5	6.2e-191	100.000000	Fusarium verticillioides 7600	RefSeq	Complete	No	5507.FOXG_13588P0	4.9e-160	569.3		Fungi	03SDD@ascNOG,0IXG5@euNOG,0PP9G@fuNOG,0SFQC@hypNOG,124GG@NOG,13RIJ@opiNOG,1A6GQ@sordNOG	G protein-coupled glucose receptor regulating Gpa2 C-term	PFAM (Git3, Git3_C, Dicty_CAR, 7tm_1), SMART (TRANS, SIGNAL)
FCIRG_00095T1	XP_018758417.1 hypothetical protein FVEG_11018 [Fusarium verticillioides 7600]	92.4	3.6e-60	100.000000	Fusarium verticillioides 7600	RefSeq	Complete	No	117187.FVEG_11018T0	1.1e-60	237.7		Fungi	040IC@ascNOG,0JGDT@euNOG,0PYGR@fuNOG,0SMKS@hypNOG,0X1JC@necNOG,1134F@NOG,1484J@opiNOG,19TAA@sordNOG	NA	SMART (SIGNAL, TRANS)
FCIRG_00096T1							Complete		5507.FOXG_13591P0	7.6e-40	168.3	HXT1	Fungi	03NQA@ascNOG,0PFSV@fuNOG,0SFZR@hypNOG,0XNQK@NOG,12NG5@opiNOG,1A3BR@sordNOG,KOG0254@euNOG	transporter	PFAM (MFS_1, Sugar_tr), SMART (TRANS)	GO:0005975-carbohydrate metabolic process(L=3),GO:0005996-monosaccharide metabolic process(L=4),GO:0006012-galactose metabolic process(L=7),GO:0006810-transport(L=3),GO:0006811-ion transport(L=4),GO:0006812-cation transport(L=5),GO:0006818-hydrogen transport(L=4),GO:0006950-response to stress(L=2),GO:0008150-biological_process(L=0),GO:0008152-metabolic process(L=1),GO:0008643-carbohydrate transpo…	GO:0005575-cellular_component(L=0),GO:0005622-intracellular(L=3),GO:0005623-cell(L=1),GO:0005737-cytoplasm(L=4),GO:0005739-mitochondrion(L=5),GO:0005740-mitochondrial envelope(L=6),GO:0005783-endoplasmic reticulum(L=4),GO:0005794-Golgi apparatus(L=4),GO:0005886-plasma membrane(L=3),GO:0005887-integral component of plasma membrane(L=4),GO:0016020-membrane(L=1),GO:0016021-integral component of memb…	GO:0003674-molecular_function(L=0),GO:0005215-transporter activity(L=1),GO:0005351-sugar:proton symporter activity(L=8),GO:0005353-fructose transmembrane transporter activity(L=7),GO:0005354-galactose transmembrane transporter activity(L=7),GO:0005355-glucose transmembrane transporter activity(L=7),GO:0005356-hydrogen:glucose symporter activity(L=8),GO:0005358-high-affinity hydrogen:glucose sympo…
FCIRG_00097T1	XP_018758423.1 hypothetical protein FVEG_16949 [Fusarium verticillioides 7600]	92.3	0	99.900000	Fusarium verticillioides 7600	RefSeq	Partial 5 Prime	No	140110.NechaP74013	0.0	1349.3		Fungi	03YEP@ascNOG,0JA3T@euNOG,0PW28@fuNOG,0SGXY@hypNOG,0WVZG@necNOG,0XT44@NOG,1433D@opiNOG,1A6FW@sordNOG	Inherit from NOG: Large subunit of N-N-dimethylformamidase
FCIRG_00098T1	XP_018758424.1 hypothetical protein FVEG_11024 [Fusarium verticillioides 7600]	92.5	2.1e-288	100.000000	Fusarium verticillioides 7600	RefSeq	Complete	No	5507.FOXG_13593P0	1.3e-289	1000.3		Fungi	04DUP@ascNOG,0IRIA@euNOG,0QDYK@fuNOG,0SISZ@hypNOG,0XQ97@NOG,13E7G@opiNOG,1A319@sordNOG	(Mfs) transporter	PFAM (MFS_1, Sugar_tr), SMART (TRANS)
FCIRG_00099T1	XP_018758425.1 hypothetical protein FVEG_16950 [Fusarium verticillioides 7600]	87.1	3.7e-75	100.000000	Fusarium verticillioides 7600	RefSeq	Complete	No	140110.NechaP106298	3.6e-18	96.7	FG03130.1	Fungi	041KV@ascNOG,0JIY3@euNOG,0PZS9@fuNOG,0SN5U@hypNOG,0X19P@necNOG,1171Y@NOG,14AQX@opiNOG,19TER@sordNOG	NA	SMART (SIGNAL)
FCIRG_00100T1							Complete		5507.FOXG_13594P0	3.1e-39	166.8		Fungi	03V9F@ascNOG,0J4AJ@euNOG,0PS0C@fuNOG,0SJG9@hypNOG,0YX50@NOG,13Y9D@opiNOG,19T9F@sordNOG	NA	SMART (COIL)
FCIRG_00101T1	XP_018758427.1 hypothetical protein FVEG_11026 [Fusarium verticillioides 7600]	91.9	3.7e-268	98.400000	Fusarium verticillioides 7600	RefSeq	Complete	No	117187.FVEG_11026T0	4e-263	912.1	FG04644.1	Fungi	03NHZ@ascNOG,0PI0M@fuNOG,0SEZU@hypNOG,13JE0@opiNOG,19IRB@sordNOG,COG0477@NOG,KOG0255@euNOG	Major Facilitator Superfamily	PFAM (MFS_1, Sugar_tr, PhyH), SMART (TRANS)
FCIRG_00102T1	XP_018758428.1 hypothetical protein FVEG_11027 [Fusarium verticillioides 7600]	94.4	0	100.000000	Fusarium verticillioides 7600	RefSeq	Complete	No	5507.FOXG_13596P0	4.1e-293	1012.3	FG04643.1	Fungi	03QA6@ascNOG,0II6M@euNOG,0PIVS@fuNOG,0SE3Q@hypNOG,11KNF@NOG,13KS8@opiNOG,19R23@sordNOG	Fungal Zn(2)-Cys(6) binuclear cluster domain	PFAM (Zn_clus, Fungal_trans), SMART (GAL4, Fungal_trans)
FCIRG_00103T1	XP_018758431.1 hypothetical protein FVEG_11030 [Fusarium verticillioides 7600]	85.5	1.8e-268	100.000000	Fusarium verticillioides 7600	RefSeq	Complete	No	29875.EHK25595	5.2e-75	287.3	FG11218.1	Fungi	03XTW@ascNOG,0JAQP@euNOG,0PVHY@fuNOG,0SJ1Y@hypNOG,0YAKY@NOG,141Z6@opiNOG,1A4H3@sordNOG	Fungal Zn(2)-Cys(6) binuclear cluster domain	PFAM (Zn_clus), SMART (GAL4)
FCIRG_00104T1	KXH32830.1 hypothetical protein CSIM01_04323 [Colletotrichum simmondsii]	91.0	4.1e-132	100.000000	Colletotrichum simmondsii	NR	Partial 3 Prime	No	117187.FVEG_11031T0	6.4e-135	485.3		Fungi	03WNU@ascNOG,0J8RJ@euNOG,0PUG7@fuNOG,0SN2S@hypNOG,0WYBN@necNOG,141CR@opiNOG,19JS4@sordNOG,COG0596@NOG	Inherit from COG: Alpha beta hydrolase	PFAM (DUF1100, Peptidase_S9, Abhydrolase_1, BAAT_C, Peptidase_S15), SMART (SIGNAL, TRANS)
FCIRG_00105T1	XP_018742580.1 hypothetical protein FVEG_00446 [Fusarium verticillioides 7600]	96.3	0	100.000000	Fusarium verticillioides 7600	RefSeq	Complete	No	117187.FVEG_00446T0	0.0	2530.4		Fungi	03NUR@ascNOG,0PJ8C@fuNOG,0SA1D@hypNOG,12SC2@opiNOG,19MID@sordNOG,COG0642@NOG,KOG0519@euNOG	HisKA	PFAM (HATPase_c, Response_reg, HisKA, PAS_3, PAS_4), SMART (HisKA, HATPase_c, REC, PAS, PAC, TRANS, COIL, GAF)
FCIRG_00106T1	XP_018742575.1 hypothetical protein FVEG_00445 [Fusarium verticillioides 7600]	94.7	0	100.000000	Fusarium verticillioides 7600	RefSeq	Complete	No	117187.FVEG_00445T0	0.0	1729.5	FG00738.1	Fungi	03JQR@ascNOG,0PGT8@fuNOG,0SHFU@hypNOG,13JFC@opiNOG,19KQ3@sordNOG,COG5038@NOG,KOG1012@euNOG	C2 domain	PFAM (C2), SMART (C2, TRANS, COIL, SIGNAL)
FCIRG_00107T1	XP_018742574.1 NADPH oxidase [Fusarium verticillioides 7600]	99.5	0	100.000000	Fusarium verticillioides 7600	RefSeq	Complete	Yes	229533.XP_380915.1	0.0	1129.0	FG00739.1	Fungi	03I8Q@ascNOG,0PFUK@fuNOG,0SEK4@hypNOG,0WVIE@necNOG,0XNZY@NOG,12T48@opiNOG,19MX8@sordNOG,KOG0039@euNOG	NADPH Oxidase	PFAM (FAD_binding_8, Ferric_reduct, NAD_binding_6, FAD_binding_6), SMART (TRANS)	GO:0000003-reproduction(L=1),GO:0000909-sporocarp development involved in sexual reproduction(L=7),GO:0003006-developmental process involved in reproduction(L=2),GO:0006801-superoxide metabolic process(L=4),GO:0007275-multicellular organism development(L=3),GO:0008150-biological_process(L=0),GO:0008152-metabolic process(L=1),GO:0009987-cellular process(L=1),GO:0019953-sexual reproduction(L=2),GO:…
FCIRG_00108T1	XP_018742571.1 urease [Fusarium verticillioides 7600]	94.5	0	100.000000	Fusarium verticillioides 7600	RefSeq	Complete	Yes	229533.XP_380916.1	0.0	1540.0	URE	Fungi	03NTX@ascNOG,0IGM6@euNOG,0PFDJ@fuNOG,0SHMJ@hypNOG,0WXQ2@necNOG,12PVA@opiNOG,19J9V@sordNOG,COG0804@NOG,COG0831@NOG,COG0832@NOG	Urea amidohydrolase	PFAM (Urease_alpha, Amidohydro_1, Urease_gamma, Urease_beta)	GO:0006807-nitrogen compound metabolic process(L=2),GO:0008150-biological_process(L=0),GO:0008152-metabolic process(L=1),GO:0009056-catabolic process(L=2),GO:0009987-cellular process(L=1),GO:0019627-urea metabolic process(L=4),GO:0034641-cellular nitrogen compound metabolic process(L=3),GO:0043419-urea catabolic process(L=4),GO:0043603-cellular amide metabolic process(L=4),GO:0043605-cellular ami…	GO:0005575-cellular_component(L=0),GO:0005622-intracellular(L=3),GO:0005623-cell(L=1),GO:0005737-cytoplasm(L=4),GO:0005829-cytosol(L=4),GO:0044424-intracellular part(L=3),GO:0044444-cytoplasmic part(L=4),GO:0044464-cell part(L=2),	GO:0003674-molecular_function(L=0),GO:0003824-catalytic activity(L=1),GO:0009039-urease activity(L=5),GO:0016787-hydrolase activity(L=2),GO:0016810-hydrolase activity, acting on carbon-nitrogen (but not peptide) bonds(L=3),GO:0016811-hydrolase activity, acting on carbon-nitrogen (but not peptide) bonds, in linear amides(L=4),
FCIRG_00109T1	XP_018742570.1 hypothetical protein FVEG_00442 [Fusarium verticillioides 7600]	98.4	0	100.000000	Fusarium verticillioides 7600	RefSeq	Complete	No	117187.FVEG_00442T0	0.0	1182.2	NGG1	Fungi	03JE4@ascNOG,0PFND@fuNOG,0SGUB@hypNOG,0WWPT@necNOG,0XQUH@NOG,13I05@opiNOG,19J94@sordNOG,KOG4191@euNOG	transcriptional regulator Ngg1	PFAM (Ada3), SMART (COIL)	GO:0006325-chromatin organization(L=4),GO:0006338-chromatin remodeling(L=5),GO:0006355-regulation of transcription, DNA-templated(L=7),GO:0006357-regulation of transcription from RNA polymerase II promoter(L=8),GO:0006464-cellular protein modification process(L=5),GO:0006473-protein acetylation(L=7),GO:0006475-internal protein amino acid acetylation(L=8),GO:0006950-response to stress(L=2),GO:0006…	GO:0000123-histone acetyltransferase complex(L=7),GO:0000124-SAGA complex(L=9),GO:0000228-nuclear chromosome(L=5),GO:0000785-chromatin(L=5),GO:0000790-nuclear chromatin(L=5),GO:0005575-cellular_component(L=0),GO:0005622-intracellular(L=3),GO:0005623-cell(L=1),GO:0005634-nucleus(L=5),GO:0005654-nucleoplasm(L=5),GO:0005671-Ada2/Gcn5/Ada3 transcription activator complex(L=9),GO:0005694-chromosome(L=…
FCIRG_00110T1	XP_018742569.1 hypothetical protein FVEG_00441 [Fusarium verticillioides 7600]	91.3	0	100.000000	Fusarium verticillioides 7600	RefSeq	Complete	No	5507.FOXG_01073P0	0.0	1565.8	PGUG_00475	Fungi	03KID@ascNOG,0II6T@euNOG,0PG8P@fuNOG,0SC5D@hypNOG,13HSD@opiNOG,19N25@sordNOG,COG5379@NOG	conserved hypothetical protein	PFAM (DUF3419, Ubie_methyltran, Methyltransf_12, Methyltransf_11, PCMT), SMART (TRANS)
FCIRG_00111T1	XP_018742568.1 succinate dehydrogenase (ubiquinone) membrane anchor subunit [Fusarium verticillioides 7600]	97.6	1.5e-88	100.000000	Fusarium verticillioides 7600	RefSeq	Complete	Yes	5507.FOXG_01074P0	2.7e-89	333.2	SDH4	Fungi	03RPI@ascNOG,0PNQN@fuNOG,0SFUT@hypNOG,11RTW@NOG,13S2M@opiNOG,19RBD@sordNOG,KOG4097@euNOG	succinate dehydrogenase	PFAM (CybS), SMART (TRANS)	GO:0001101-response to acid chemical(L=3),GO:0006091-generation of precursor metabolites and energy(L=3),GO:0006099-tricarboxylic acid cycle(L=7),GO:0006119-oxidative phosphorylation(L=4),GO:0006121-mitochondrial electron transport, succinate to ubiquinone(L=8),GO:0006605-protein targeting(L=6),GO:0006626-protein targeting to mitochondrion(L=7),GO:0006793-phosphorus metabolic process(L=3),GO:0006…	GO:0005575-cellular_component(L=0),GO:0005622-intracellular(L=3),GO:0005623-cell(L=1),GO:0005737-cytoplasm(L=4),GO:0005739-mitochondrion(L=5),GO:0005740-mitochondrial envelope(L=6),GO:0005743-mitochondrial inner membrane(L=5),GO:0005746-mitochondrial respiratory chain(L=5),GO:0005749-mitochondrial respiratory chain complex II, succinate dehydrogenase complex (ubiquinone)(L=5),GO:0016020-membrane(…	GO:0003674-molecular_function(L=0),GO:0005488-binding(L=1),GO:0005515-protein binding(L=2),GO:0020037-heme binding(L=4),GO:0043495-protein anchor(L=3),GO:0046906-tetrapyrrole binding(L=3),GO:0048037-cofactor binding(L=2),GO:0048038-quinone binding(L=3),GO:0048039-ubiquinone binding(L=4),GO:0097159-organic cyclic compound binding(L=2),GO:1901363-heterocyclic compound binding(L=2),
FCIRG_00112T1	XP_018742567.1 tyrosyl-tRNA synthetase [Fusarium verticillioides 7600]	94.0	0	100.000000	Fusarium verticillioides 7600	RefSeq	Complete	Yes	117187.FVEG_00439T0	0.0	1178.7	MSY1	Fungi	03K50@ascNOG,0PH73@fuNOG,0S9YE@hypNOG,0WUGM@necNOG,12PZM@opiNOG,19R5V@sordNOG,COG0162@NOG,KOG2623@euNOG	tyrosyl-tRNA synthetase	PFAM (tRNA-synt_1b), SMART (COIL)	GO:0000372-Group I intron splicing(L=9),GO:0000375-RNA splicing, via transesterification reactions(L=7),GO:0000376-RNA splicing, via transesterification reactions with guanosine as nucleophile(L=8),GO:0000959-mitochondrial RNA metabolic process(L=5),GO:0006082-organic acid metabolic process(L=3),GO:0006139-nucleobase-containing compound metabolic process(L=3),GO:0006396-RNA processing(L=5),GO:000…	GO:0005575-cellular_component(L=0),GO:0005622-intracellular(L=3),GO:0005623-cell(L=1),GO:0005737-cytoplasm(L=4),GO:0005739-mitochondrion(L=5),GO:0005759-mitochondrial matrix(L=6),GO:0031974-membrane-enclosed lumen(L=1),GO:0043226-organelle(L=1),GO:0043227-membrane-bounded organelle(L=2),GO:0043229-intracellular organelle(L=3),GO:0043231-intracellular membrane-bounded organelle(L=4),GO:0043233-org…	GO:0000166-nucleotide binding(L=3),GO:0001882-nucleoside binding(L=3),GO:0001883-purine nucleoside binding(L=4),GO:0003674-molecular_function(L=0),GO:0003824-catalytic activity(L=1),GO:0004812-aminoacyl-tRNA ligase activity(L=5),GO:0004831-tyrosine-tRNA ligase activity(L=6),GO:0005488-binding(L=1),GO:0005524-ATP binding(L=7),GO:0016874-ligase activity(L=2),GO:0016875-ligase activity, forming carb…
FCIRG_00113T1	XP_018742566.1 hypothetical protein FVEG_00438 [Fusarium verticillioides 7600]	95.6	4.4e-241	100.000000	Fusarium verticillioides 7600	RefSeq	Complete	No	5507.FOXG_01076P0	1.4e-243	847.0	NPR2	Fungi	03JZ2@ascNOG,0PHY7@fuNOG,0SGRH@hypNOG,0XP7B@NOG,12PUY@opiNOG,19QJ7@sordNOG,KOG3789@euNOG	nitrogen permease regulator	PFAM (NPR2), SMART (COIL)	GO:0006810-transport(L=3),GO:0006811-ion transport(L=4),GO:0006812-cation transport(L=5),GO:0006820-anion transport(L=5),GO:0006865-amino acid transport(L=5),GO:0006950-response to stress(L=2),GO:0006995-cellular response to nitrogen starvation(L=5),GO:0007154-cell communication(L=2),GO:0008150-biological_process(L=0),GO:0009267-cellular response to starvation(L=4),GO:0009605-response to external…	GO:0000306-extrinsic component of vacuolar membrane(L=4),GO:0000322-storage vacuole(L=6),GO:0000323-lytic vacuole(L=6),GO:0000324-fungal-type vacuole(L=7),GO:0000329-fungal-type vacuole membrane(L=7),GO:0005575-cellular_component(L=0),GO:0005622-intracellular(L=3),GO:0005623-cell(L=1),GO:0005634-nucleus(L=5),GO:0005737-cytoplasm(L=4),GO:0005773-vacuole(L=5),GO:0005774-vacuolar membrane(L=6),GO:00…
FCIRG_00114T1	CCT62907.1 related to ubiquitin-like protein DSK2 [Fusarium fujikuroi IMI 58289]	87.4	3.6e-160	100.000000	Fusarium fujikuroi IMI 58289	NR	Complete	Yes	5507.FOXG_01077P0	3.5e-157	560.1	FG00746.1	Fungi	03JXJ@ascNOG,0PHFJ@fuNOG,0SC93@hypNOG,12SC3@opiNOG,19R2F@sordNOG,COG5272@NOG,KOG0010@euNOG	deubiquitination-protection protein dph1	PFAM (UBA, ubiquitin, Rad60-SLD), SMART (STI1, UBQ, UBA)	GO:0000226-microtubule cytoskeleton organization(L=4),GO:0006461-protein complex assembly(L=5),GO:0006508-proteolysis(L=4),GO:0006511-ubiquitin-dependent protein catabolic process(L=8),GO:0006950-response to stress(L=2),GO:0006996-organelle organization(L=3),GO:0007010-cytoskeleton organization(L=4),GO:0007017-microtubule-based process(L=3),GO:0007049-cell cycle(L=3),GO:0008150-biological_process…	GO:0005575-cellular_component(L=0),GO:0005622-intracellular(L=3),GO:0005623-cell(L=1),GO:0005634-nucleus(L=5),GO:0005737-cytoplasm(L=4),GO:0005829-cytosol(L=4),GO:0043226-organelle(L=1),GO:0043227-membrane-bounded organelle(L=2),GO:0043229-intracellular organelle(L=3),GO:0043231-intracellular membrane-bounded organelle(L=4),GO:0044424-intracellular part(L=3),GO:0044444-cytoplasmic part(L=4),GO:00…	GO:0003674-molecular_function(L=0),GO:0005488-binding(L=1),GO:0005515-protein binding(L=2),GO:0030674-protein binding, bridging(L=3),GO:0031593-polyubiquitin binding(L=5),GO:0032182-ubiquitin-like protein binding(L=3),GO:0043130-ubiquitin binding(L=4),GO:0060090-binding, bridging(L=2),
FCIRG_00115T1	XP_018742564.1 NADPH2:quinone reductase [Fusarium verticillioides 7600]	98.8	1.2e-188	100.000000	Fusarium verticillioides 7600	RefSeq	Complete	Yes	117187.FVEG_00436T0	3.5e-189	666.0	FG00747.1	Fungi	03I9N@ascNOG,0PFAI@fuNOG,0SHI9@hypNOG,0WWM4@necNOG,12RZP@opiNOG,19QJP@sordNOG,COG0604@NOG,KOG1198@euNOG	alcohol dehydrogenase	PFAM (ADH_zinc_N, ADH_N)
FCIRG_00116T1	XP_018742563.1 hypothetical protein FVEG_00435 [Fusarium verticillioides 7600]	99.6	0	99.300000	Fusarium verticillioides 7600	RefSeq	Complete	No	117187.FVEG_00435T0	0.0	2029.6	PGUG_04069	Fungi	03IGB@ascNOG,0PHZE@fuNOG,0SCYJ@hypNOG,0WTEF@necNOG,12RN3@opiNOG,19IYU@sordNOG,COG5657@NOG,KOG1993@euNOG	Importin 11	PFAM (IBN_N, Xpo1), SMART (IBN_N, LY)	GO:0000075-cell cycle checkpoint(L=5),GO:0006403-RNA localization(L=3),GO:0006405-RNA export from nucleus(L=7),GO:0006406-mRNA export from nucleus(L=6),GO:0006605-protein targeting(L=6),GO:0006606-protein import into nucleus(L=8),GO:0006810-transport(L=3),GO:0006886-intracellular protein transport(L=5),GO:0006913-nucleocytoplasmic transport(L=6),GO:0007049-cell cycle(L=3),GO:0007088-regulation of…	GO:0005575-cellular_component(L=0),GO:0005622-intracellular(L=3),GO:0005623-cell(L=1),GO:0005634-nucleus(L=5),GO:0005635-nuclear envelope(L=4),GO:0005643-nuclear pore(L=5),GO:0005737-cytoplasm(L=4),GO:0005819-spindle(L=6),GO:0005856-cytoskeleton(L=5),GO:0012505-endomembrane system(L=3),GO:0015630-microtubule cytoskeleton(L=6),GO:0016020-membrane(L=1),GO:0016021-integral component of membrane(L=4)…	GO:0003674-molecular_function(L=0),GO:0005198-structural molecule activity(L=1),GO:0005215-transporter activity(L=1),GO:0008565-protein transporter activity(L=3),GO:0017056-structural constituent of nuclear pore(L=2),GO:0022892-substrate-specific transporter activity(L=2),
FCIRG_00117T1	XP_018742561.1 threonyl-tRNA synthetase [Fusarium verticillioides 7600]	97.8	1.9e-288	99.600000	Fusarium verticillioides 7600	RefSeq	Complete	Yes	5507.FOXG_01080P0	1.5e-284	983.4	FG00749.1	Fungi	03MZV@ascNOG,0PG6E@fuNOG,0SCNI@hypNOG,12N3Y@opiNOG,19KZU@sordNOG,COG0441@NOG,KOG1637@euNOG	threonyl-trna synthetase	PFAM (tRNA-synt_2b, HGTP_anticodon, Maf)	GO:0000959-mitochondrial RNA metabolic process(L=5),GO:0006082-organic acid metabolic process(L=3),GO:0006139-nucleobase-containing compound metabolic process(L=3),GO:0006399-tRNA metabolic process(L=7),GO:0006412-translation(L=5),GO:0006418-tRNA aminoacylation for protein translation(L=6),GO:0006435-threonyl-tRNA aminoacylation(L=7),GO:0006520-cellular amino acid metabolic process(L=3),GO:000672…	GO:0005575-cellular_component(L=0),GO:0005622-intracellular(L=3),GO:0005623-cell(L=1),GO:0005737-cytoplasm(L=4),GO:0005739-mitochondrion(L=5),GO:0005759-mitochondrial matrix(L=6),GO:0031974-membrane-enclosed lumen(L=1),GO:0043226-organelle(L=1),GO:0043227-membrane-bounded organelle(L=2),GO:0043229-intracellular organelle(L=3),GO:0043231-intracellular membrane-bounded organelle(L=4),GO:0043233-org…	GO:0000166-nucleotide binding(L=3),GO:0001882-nucleoside binding(L=3),GO:0001883-purine nucleoside binding(L=4),GO:0003674-molecular_function(L=0),GO:0003824-catalytic activity(L=1),GO:0004812-aminoacyl-tRNA ligase activity(L=5),GO:0004829-threonine-tRNA ligase activity(L=6),GO:0005488-binding(L=1),GO:0005524-ATP binding(L=7),GO:0016874-ligase activity(L=2),GO:0016875-ligase activity, forming car…
FCIRG_00118T1	XP_018742559.1 hypothetical protein FVEG_00433 [Fusarium verticillioides 7600]	97.4	2.9e-54	100.000000	Fusarium verticillioides 7600	RefSeq	Complete	No	5507.FOXG_01081P0	4.6e-56	222.2	FG00750.1	Fungi	03U5A@ascNOG,0J0A5@euNOG,0PRHB@fuNOG,0SBY3@hypNOG,120WC@NOG,13VN8@opiNOG,19SCR@sordNOG	helix-loop-helix DNA-binding domain-containing protein	PFAM (HLH), SMART (HLH)
FCIRG_00119T1	XP_018742558.1 maf-like protein [Fusarium verticillioides 7600]	97.8	1.6e-143	97.500000	Fusarium verticillioides 7600	RefSeq	Partial 5 Prime	Yes	5507.FOXG_01082P0	2.5e-145	520.0	FG00751.1	Fungi	03P1S@ascNOG,0PJZR@fuNOG,0SGJY@hypNOG,12S76@opiNOG,19IXY@sordNOG,COG0424@NOG,KOG1509@euNOG	acetylserotonin methytransferase-like protein (ASMTL)	PFAM (Maf)		GO:0005575-cellular_component(L=0),GO:0005622-intracellular(L=3),GO:0005623-cell(L=1),GO:0005634-nucleus(L=5),GO:0005737-cytoplasm(L=4),GO:0005829-cytosol(L=4),GO:0043226-organelle(L=1),GO:0043227-membrane-bounded organelle(L=2),GO:0043229-intracellular organelle(L=3),GO:0043231-intracellular membrane-bounded organelle(L=4),GO:0044424-intracellular part(L=3),GO:0044444-cytoplasmic part(L=4),GO:00…
FCIRG_00120T1	XP_018742557.1 hypothetical protein FVEG_00431 [Fusarium verticillioides 7600]	91.3	6e-285	100.000000	Fusarium verticillioides 7600	RefSeq	Complete	No	117187.FVEG_00431T0	1.8e-285	986.9	FG00752.1	Fungi	03NPW@ascNOG,0IK9M@euNOG,0PJPA@fuNOG,0SDK0@hypNOG,0WTX6@necNOG,0YCUT@NOG,13KF5@opiNOG,19QIV@sordNOG	Bromodomain	PFAM (Bromodomain), SMART (BROMO, AT_hook, COIL)
FCIRG_00121T1	XP_018742556.1 hypothetical protein FVEG_00430 [Fusarium verticillioides 7600]	92.5	8.2e-235	100.000000	Fusarium verticillioides 7600	RefSeq	Complete	No	5507.FOXG_01084P0	6.9e-238	828.2		Fungi	03T24@ascNOG,0IYYV@euNOG,0PQ43@fuNOG,0SDGA@hypNOG,0YYQ0@NOG,13STN@opiNOG,19RXV@sordNOG	NA	SMART (TRANS)
FCIRG_00122T1	XP_018742554.1 hypothetical protein FVEG_00428 [Fusarium verticillioides 7600]	94.6	0	100.000000	Fusarium verticillioides 7600	RefSeq	Partial 5 Prime	No	140110.NechaP57655	7.9e-300	1034.6		Fungi	03QTT@ascNOG,0IVVA@euNOG,0PFQ4@fuNOG,0SIA3@hypNOG,0WVB1@necNOG,0YFMG@NOG,13PJ7@opiNOG,19M0H@sordNOG	NA	PFAM (Zn_clus, Fungal_trans), SMART (GAL4, SIGNAL, TRANS)
FCIRG_00123T1	XP_018742549.1 hypothetical protein FVEG_00425 [Fusarium verticillioides 7600]	25.9	2.2e-35	96.000000	Fusarium verticillioides 7600	RefSeq	Partial 3 Prime	No	229533.XP_380931.1	4.5e-69	267.3	FG00755.1	Fungi	03PEC@ascNOG,0PKBV@fuNOG,0SGK5@hypNOG,0WU66@necNOG,12WSY@opiNOG,1A516@sordNOG,COG0018@NOG,KOG1195@euNOG	Arginyl-tRNA synthetase	PFAM (tRNA-synt_1d, DALR_1), SMART (DALR_1, Arg_tRNA_synt_N, TRANS, COIL)
FCIRG_00124T1							Complete		117187.FVEG_00427T0	5.3e-21	105.5		Fungi	04B7D@ascNOG,0KNJ1@euNOG,0Q9JI@fuNOG,0SM9S@hypNOG,10XEE@NOG,137V8@opiNOG,1A3FG@sordNOG	NA	SMART (TRANS)
FCIRG_00125T1	XP_018742548.1 arginyl-tRNA synthetase [Fusarium verticillioides 7600]	93.8	0	99.800000	Fusarium verticillioides 7600	RefSeq	Partial 5 Prime	Yes	117187.FVEG_00424T0	0.0	1174.1	FG00755.1	Fungi	03PEC@ascNOG,0PKBV@fuNOG,0SGK5@hypNOG,0WU66@necNOG,12WSY@opiNOG,1A516@sordNOG,COG0018@NOG,KOG1195@euNOG	Arginyl-tRNA synthetase	PFAM (tRNA-synt_1d, DALR_1), SMART (DALR_1, Arg_tRNA_synt_N, TRANS, COIL)
FCIRG_00125T2	XP_018742548.1 arginyl-tRNA synthetase [Fusarium verticillioides 7600]	93.9	0	99.200000	Fusarium verticillioides 7600	RefSeq	Internal	Yes	117187.FVEG_00424T0	0.0	1189.5	FG00755.1	Fungi	03PEC@ascNOG,0PKBV@fuNOG,0SGK5@hypNOG,0WU66@necNOG,12WSY@opiNOG,1A516@sordNOG,COG0018@NOG,KOG1195@euNOG	Arginyl-tRNA synthetase	PFAM (tRNA-synt_1d, DALR_1), SMART (DALR_1, Arg_tRNA_synt_N, TRANS, COIL)
FCIRG_00126T1	XP_018742546.1 stress-induced-phosphoprotein 1 [Fusarium verticillioides 7600]	90.6	8.3e-190	100.000000	Fusarium verticillioides 7600	RefSeq	Complete	Yes	117187.FVEG_00423T0	2.5e-190	670.6	STI1	Fungi	03KUS@ascNOG,0PITI@fuNOG,0SA2X@hypNOG,0XTCJ@NOG,12N8B@opiNOG,19J9D@sordNOG,KOG0548@euNOG	Heat shock protein	PFAM (TPR_1, TPR_2), SMART (TPR, STI1, COIL)	GO:0000902-cell morphogenesis(L=5),GO:0000904-cell morphogenesis involved in differentiation(L=5),GO:0006457-protein folding(L=2),GO:0006928-movement of cell or subcellular component(L=3),GO:0006935-chemotaxis(L=3),GO:0006950-response to stress(L=2),GO:0007275-multicellular organism development(L=3),GO:0007399-nervous system development(L=5),GO:0007409-axonogenesis(L=7),GO:0007411-axon guidance(L…	GO:0005575-cellular_component(L=0),GO:0005622-intracellular(L=3),GO:0005623-cell(L=1),GO:0005634-nucleus(L=5),GO:0005737-cytoplasm(L=4),GO:0005794-Golgi apparatus(L=4),GO:0005829-cytosol(L=4),GO:0032991-macromolecular complex(L=1),GO:0043226-organelle(L=1),GO:0043227-membrane-bounded organelle(L=2),GO:0043229-intracellular organelle(L=3),GO:0043231-intracellular membrane-bounded organelle(L=4),GO…	GO:0003674-molecular_function(L=0),GO:0003676-nucleic acid binding(L=3),GO:0003723-RNA binding(L=4),GO:0003729-mRNA binding(L=6),GO:0004857-enzyme inhibitor activity(L=3),GO:0005488-binding(L=1),GO:0005515-protein binding(L=2),GO:0030234-enzyme regulator activity(L=2),GO:0030544-Hsp70 protein binding(L=4),GO:0031072-heat shock protein binding(L=3),GO:0042030-ATPase inhibitor activity(L=4),GO:0051…
FCIRG_00127T1	XP_018742545.1 nitric oxide dioxygenase [Fusarium verticillioides 7600]	98.7	3e-264	100.000000	Fusarium verticillioides 7600	RefSeq	Complete	Yes	229533.XP_380941.1	9.6e-251	870.9	FG00765.1	Fungi	03QKP@ascNOG,0IV37@euNOG,0PMRD@fuNOG,0SHVQ@hypNOG,0WUBY@necNOG,13IX0@opiNOG,19P4Z@sordNOG,COG1017@NOG,COG1018@NOG,KOG3378@euNOG	Globin	PFAM (FAD_binding_6, NAD_binding_1, Globin)
FCIRG_00128T1	XP_018742544.1 hypothetical protein FVEG_00422 [Fusarium verticillioides 7600]	81.6	7.7e-62	100.000000	Fusarium verticillioides 7600	RefSeq	Complete	No	117187.FVEG_00422T0	2.3e-62	243.4		Fungi	04AHD@ascNOG,0KP2M@euNOG,0QA8E@fuNOG,0SC3M@hypNOG,10WXP@NOG,1376G@opiNOG,1A4VW@sordNOG	NA	PFAM (zf-C2H2), SMART (ZnF_C2H2)
FCIRG_00129T1	XP_018742543.1 hypothetical protein FVEG_14659 [Fusarium verticillioides 7600]	88.2	6.4e-271	100.000000	Fusarium verticillioides 7600	RefSeq	Complete	No	229533.XP_380939.1	5.9e-164	582.8	FG00763.1	Fungi	04BZR@ascNOG,0KMZ5@euNOG,0Q8TZ@fuNOG,0SNFZ@hypNOG,0WUHU@necNOG,116CX@NOG,138KJ@opiNOG,1A1XE@sordNOG	NA
FCIRG_00130T1	XP_018742542.1 hypothetical protein FVEG_00418 [Fusarium verticillioides 7600]	96.3	7.9e-139	100.000000	Fusarium verticillioides 7600	RefSeq	Complete	No	117187.FVEG_00418T0	2.4e-139	500.0		Fungi	03WYH@ascNOG,0J9B0@euNOG,0PVKU@fuNOG,0SE5Q@hypNOG,0WW00@necNOG,118I6@NOG,143KC@opiNOG,19Q2Y@sordNOG	NA
FCIRG_00131T1	XP_018742541.1 hypothetical protein FVEG_00417 [Fusarium verticillioides 7600]	84.5	5.2e-117	100.000000	Fusarium verticillioides 7600	RefSeq	Complete	No	5507.FOXG_01095P0	8.2e-119	431.8	FG00761.1	Fungi	041TV@ascNOG,0J80S@euNOG,0PZYB@fuNOG,0SIEI@hypNOG,0ZG9I@NOG,13ZV1@opiNOG,19THJ@sordNOG	LITAF-like zinc ribbon domain	PFAM (zf-LITAF-like), SMART (TRANS, LITAF)
FCIRG_00132T1	XP_018742540.1 hypothetical protein FVEG_00416 [Fusarium verticillioides 7600]	94.1	3.1e-267	100.000000	Fusarium verticillioides 7600	RefSeq	Complete	No	5518.FGSG_00759P0	2.2e-237	826.6	FG00759.1	Fungi	03KWD@ascNOG,0JAH1@euNOG,0PGVX@fuNOG,0SCPJ@hypNOG,0WX6M@necNOG,13PGE@opiNOG,19P8P@sordNOG,COG2072@NOG	Flavin-binding monooxygenase-like	PFAM (FMO-like, Thi4, DAO, Pyr_redox_2)
FCIRG_00133T1	XP_018742538.1 hypothetical protein FVEG_00415 [Fusarium verticillioides 7600]	90.9	8e-271	100.000000	Fusarium verticillioides 7600	RefSeq	Complete	No	117187.FVEG_00415T0	2.4e-271	939.5		Fungi	03XGF@ascNOG,0PUDB@fuNOG,0SAZJ@hypNOG,0WW4Y@necNOG,142HS@opiNOG,1A5KI@sordNOG,COG2124@NOG,KOG0158@euNOG	Cytochrome P450	PFAM (p450), SMART (TRANS)
FCIRG_00134T1	XP_018742537.1 hypothetical protein FVEG_00414 [Fusarium verticillioides 7600]	91.3	1.4e-216	100.000000	Fusarium verticillioides 7600	RefSeq	Complete	No	5507.FOXG_01098P0	4.4e-219	765.8	FG00758.1	Fungi	03T7H@ascNOG,0IYQC@euNOG,0PPP3@fuNOG,0SF64@hypNOG,128SJ@NOG,13TU9@opiNOG,19Q1F@sordNOG	conserved hypothetical protein	SMART (COIL)
FCIRG_00135T1
FCIRG_00136T1	XP_018742535.1 hypothetical protein FVEG_00413 [Fusarium verticillioides 7600]	93.1	2e-85	100.000000	Fusarium verticillioides 7600	RefSeq	Complete	No	117187.FVEG_00413T0	5.8e-86	322.0	FG00756.1	Fungi	03T20@ascNOG,0IYYG@euNOG,0PQ3V@fuNOG,0SGDX@hypNOG,0X0CT@necNOG,11UFH@NOG,13STF@opiNOG,19RUM@sordNOG	Rhodanese-like domain	PFAM (Rhodanese), SMART (RHOD)
FCIRG_00137T1	XP_018742534.1 hypothetical protein FVEG_00412 [Fusarium verticillioides 7600]	97.5	0	100.000000	Fusarium verticillioides 7600	RefSeq	Complete	No	5507.FOXG_01101P0	0.0	1666.4	FG00767.1	Fungi	03K1N@ascNOG,0IESU@euNOG,0PFI5@fuNOG,0SJUF@hypNOG,12S6W@opiNOG,1A6DV@sordNOG,COG1472@NOG	Beta-glucosidases are one of a number of cellulolytic enzymes involved in the degradation of cellulosic biomass. Catalyzes the last step releasing glucose from the inhibitory cellobiose	PFAM (Glyco_hydro_3, Glyco_hydro_3_C, PA14), SMART (PA14, Fn3_like)	GO:0000272-polysaccharide catabolic process(L=5),GO:0005975-carbohydrate metabolic process(L=3),GO:0005976-polysaccharide metabolic process(L=4),GO:0008150-biological_process(L=0),GO:0008152-metabolic process(L=1),GO:0009056-catabolic process(L=2),GO:0009057-macromolecule catabolic process(L=4),GO:0009251-glucan catabolic process(L=6),GO:0016052-carbohydrate catabolic process(L=4),GO:0043170-macr…		GO:0003674-molecular_function(L=0),GO:0003824-catalytic activity(L=1),GO:0004553-hydrolase activity, hydrolyzing O-glycosyl compounds(L=4),GO:0008422-beta-glucosidase activity(L=6),GO:0015926-glucosidase activity(L=5),GO:0016787-hydrolase activity(L=2),GO:0016798-hydrolase activity, acting on glycosyl bonds(L=3),
FCIRG_00138T1	XP_018742532.1 hypothetical protein FVEG_00411 [Fusarium verticillioides 7600]	98.4	1.4e-205	100.000000	Fusarium verticillioides 7600	RefSeq	Complete	No	117187.FVEG_00411T0	4.2e-206	722.6	FG00768.1	Fungi	03J78@ascNOG,0PGWS@fuNOG,0SD8B@hypNOG,0WZ45@necNOG,11GP2@NOG,13JMU@opiNOG,19QNK@sordNOG,KOG1558@euNOG	ZIP family zinc transporter	PFAM (Zip), SMART (TRANS)
FCIRG_00139T1	XP_018742530.1 hypothetical protein FVEG_00410 [Fusarium verticillioides 7600]	96.3	9e-169	100.000000	Fusarium verticillioides 7600	RefSeq	Complete	No	117187.FVEG_00410T0	2.7e-169	599.7	FG00769.1	Fungi	03PYE@ascNOG,0IJ2P@euNOG,0PKXT@fuNOG,0SF2J@hypNOG,0WV8R@necNOG,11NAT@NOG,13PEE@opiNOG,1A4KC@sordNOG	conserved hypothetical protein	PFAM (Hemerythrin), SMART (TRANS, SIGNAL)
FCIRG_00140T1	CZR33561.1 uncharacterized protein FPRO_01690 [Fusarium proliferatum ET1]	70.7	7.3e-38	99.500000	Fusarium proliferatum ET1	NR	Complete	No
FCIRG_00141T1	XP_018742527.1 hypothetical protein FVEG_00409 [Fusarium verticillioides 7600]	92.5	1.9e-133	100.000000	Fusarium verticillioides 7600	RefSeq	Complete	No	117187.FVEG_00409T0	5.6e-134	482.3	FG00771.1	Fungi	049U0@ascNOG,0QAWY@fuNOG,0SF8R@hypNOG,0WWIR@necNOG,136HG@opiNOG,1A68U@sordNOG,COG0702@NOG,KOG1203@euNOG	Inherit from KOG: Complex I intermediate-associated protein 30 domain containing protein	PFAM (Epimerase, adh_short)
FCIRG_00142T1	CCT62930.1 uncharacterized protein FFUJ_00465 [Fusarium fujikuroi IMI 58289]	63.5	8.5e-34	95.100000	Fusarium fujikuroi IMI 58289	NR	Complete	No	5507.FOXG_01106P0	2.6e-24	117.1		Fungi	04A5A@ascNOG,0KPBV@euNOG,0QAK4@fuNOG,0SM51@hypNOG,10WNY@NOG,136UE@opiNOG,1A5MG@sordNOG	NA
FCIRG_00143T1	XP_018742525.1 hypothetical protein FVEG_14655 [Fusarium verticillioides 7600]	55.9	4e-35	93.200000	Fusarium verticillioides 7600	RefSeq	Complete	No	5507.FOXG_01107P0	3.9e-26	124.0	PGUG_04592	Eukaryotes	11I8D@NOG,KOG3386@euNOG	Solute carrier family 31 copper transporters member	PFAM (Ctr), SMART (TRANS)	GO:0000041-transition metal ion transport(L=7),GO:0006810-transport(L=3),GO:0006811-ion transport(L=4),GO:0006812-cation transport(L=5),GO:0006825-copper ion transport(L=8),GO:0008150-biological_process(L=0),GO:0009987-cellular process(L=1),GO:0015677-copper ion import(L=9),GO:0015678-high-affinity copper ion transport(L=10),GO:0015679-plasma membrane copper ion transport(L=10),GO:0030001-metal i…	GO:0005575-cellular_component(L=0),GO:0005622-intracellular(L=3),GO:0005623-cell(L=1),GO:0005737-cytoplasm(L=4),GO:0005783-endoplasmic reticulum(L=4),GO:0005886-plasma membrane(L=3),GO:0005887-integral component of plasma membrane(L=4),GO:0016020-membrane(L=1),GO:0016021-integral component of membrane(L=4),GO:0031224-intrinsic component of membrane(L=3),GO:0031226-intrinsic component of plasma me…	GO:0003674-molecular_function(L=0),GO:0005215-transporter activity(L=1),GO:0005375-copper ion transmembrane transporter activity(L=9),GO:0008324-cation transmembrane transporter activity(L=5),GO:0015075-ion transmembrane transporter activity(L=4),GO:0015088-copper uptake transmembrane transporter activity(L=10),GO:0022857-transmembrane transporter activity(L=2),GO:0022890-inorganic cation transme…
FCIRG_00144T1	XP_018250767.1 hypothetical protein FOXG_12256 [Fusarium oxysporum f. sp. lycopersici 4287]	43.8	7.4e-39	98.000000	Fusarium oxysporum f. sp. lycopersici 4287	RefSeq	Complete	No	5507.FOXG_12256P0	2.2e-39	167.9		Fungi	04A0V@ascNOG,0KPF9@euNOG,0QAQD@fuNOG,0SM1T@hypNOG,10WJJ@NOG,136Q1@opiNOG,1A5VX@sordNOG	NA
FCIRG_00145T1	XP_018250766.1 hypothetical protein FOXG_12255 [Fusarium oxysporum f. sp. lycopersici 4287]	77.1	1.7e-99	100.000000	Fusarium oxysporum f. sp. lycopersici 4287	RefSeq	Complete	No	5507.FOXG_12255P0	4.9e-100	369.8	FG02963.1	Fungi	04BM7@ascNOG,0KN8S@euNOG,0Q965@fuNOG,0SGXJ@hypNOG,10XQ4@NOG,1388F@opiNOG,1A2K3@sordNOG	NA
FCIRG_00146T1	XP_018758233.1 hypothetical protein FVEG_10872 [Fusarium verticillioides 7600]	90.8	1.1e-74	100.000000	Fusarium verticillioides 7600	RefSeq	Complete	No	5507.FOXG_12254P0	4.4e-67	259.2	FG02964.1	Fungi	03VC9@ascNOG,0J4UT@euNOG,0PT3K@fuNOG,0SJ77@hypNOG,0Y8TK@NOG,13XQ7@opiNOG,19T0X@sordNOG	NA
FCIRG_00147T1	XP_018758234.1 hypothetical protein FVEG_10873 [Fusarium verticillioides 7600]	94.9	0	100.000000	Fusarium verticillioides 7600	RefSeq	Complete	No	5507.FOXG_12253P0	0.0	1223.0	FG02972.1	Fungi	03P44@ascNOG,0IK6B@euNOG,0PKAJ@fuNOG,0SEZT@hypNOG,13IJ1@opiNOG,19P1J@sordNOG,COG2202@NOG	Inherit from COG: Histidine kinase	SMART (PAC)
FCIRG_00148T1	XP_018758235.1 carbonic anhydrase [Fusarium verticillioides 7600]	92.0	1.3e-82	100.000000	Fusarium verticillioides 7600	RefSeq	Complete	Yes	117187.FVEG_10874T0	3.9e-83	312.8	FG02970.1	Fungi	03R6M@ascNOG,0IWGP@euNOG,0PNNX@fuNOG,0SBMB@hypNOG,0WY36@necNOG,13PXH@opiNOG,19SAI@sordNOG,COG0288@NOG	carbonic anhydrase	PFAM (Pro_CA), SMART (Pro_CA)
FCIRG_00149T1	XP_018250762.1 hypothetical protein FOXG_12251 [Fusarium oxysporum f. sp. lycopersici 4287]	88.9	1.4e-297	100.000000	Fusarium oxysporum f. sp. lycopersici 4287	RefSeq	Complete	No	5507.FOXG_12251P0	9e-280	967.6		Fungi	03QEE@ascNOG,0IM12@euNOG,0PK0P@fuNOG,0SI3F@hypNOG,0YZWG@NOG,13MK5@opiNOG,19QPJ@sordNOG	GMC oxidoreductase	PFAM (GMC_oxred_C, GMC_oxred_N, 3HCDH_N, FAD_binding_3, Thi4), SMART (COIL)		GO:0005575-cellular_component(L=0),GO:0005623-cell(L=1),GO:0042597-periplasmic space(L=3),GO:0044464-cell part(L=2),
FCIRG_00150T1	XP_018758238.1 hypothetical protein FVEG_10876 [Fusarium verticillioides 7600]	90.0	0	99.900000	Fusarium verticillioides 7600	RefSeq	Complete	No	117187.FVEG_10876T0	0.0	1364.4		Fungi	04A69@ascNOG,0KPAY@euNOG,0QAJ5@fuNOG,0SEBS@hypNOG,10WPV@NOG,136VF@opiNOG,1A5JC@sordNOG	Fungal specific transcription factor domain	PFAM (Zn_clus, Fungal_trans), SMART (GAL4, Fungal_trans)
FCIRG_00151T1	XP_018758240.1 hypothetical protein FVEG_10877 [Fusarium verticillioides 7600]	84.7	3.9e-176	100.000000	Fusarium verticillioides 7600	RefSeq	Complete	No	117187.FVEG_10877T0	1.2e-176	624.4	FG02270.1	Fungi	03VT5@ascNOG,0JDSV@euNOG,0PTDD@fuNOG,0SKTW@hypNOG,0X1BE@necNOG,0Z2EF@NOG,13YVG@opiNOG,1A4PZ@sordNOG	NA
FCIRG_00152T1	CVL04037.1 probable hydroxyacylglutathione hydrolase [Fusarium mangiferae]	85.3	7.6e-120	100.000000	Fusarium mangiferae	NR	Complete	Yes	29875.EHK27365	6.3e-84	315.8	GLO2	Fungi	03N8E@ascNOG,0PJ9Y@fuNOG,0SEKE@hypNOG,12NJ0@opiNOG,19IFN@sordNOG,COG0491@NOG,KOG0813@euNOG	Hydroxyacylglutathione hydrolase	PFAM (Lactamase_B), SMART (Lactamase_B)	GO:0005975-carbohydrate metabolic process(L=3),GO:0006081-cellular aldehyde metabolic process(L=3),GO:0006082-organic acid metabolic process(L=3),GO:0006089-lactate metabolic process(L=4),GO:0006950-response to stress(L=2),GO:0008150-biological_process(L=0),GO:0008152-metabolic process(L=1),GO:0009056-catabolic process(L=2),GO:0009438-methylglyoxal metabolic process(L=4),GO:0009987-cellular proce…	GO:0005575-cellular_component(L=0),GO:0005622-intracellular(L=3),GO:0005623-cell(L=1),GO:0005634-nucleus(L=5),GO:0005737-cytoplasm(L=4),GO:0005739-mitochondrion(L=5),GO:0005759-mitochondrial matrix(L=6),GO:0005829-cytosol(L=4),GO:0031974-membrane-enclosed lumen(L=1),GO:0043226-organelle(L=1),GO:0043227-membrane-bounded organelle(L=2),GO:0043229-intracellular organelle(L=3),GO:0043231-intracellula…	GO:0003674-molecular_function(L=0),GO:0003824-catalytic activity(L=1),GO:0004416-hydroxyacylglutathione hydrolase activity(L=5),GO:0016787-hydrolase activity(L=2),GO:0016788-hydrolase activity, acting on ester bonds(L=3),GO:0016790-thiolester hydrolase activity(L=4),
FCIRG_00153T1	XP_018758242.1 hypothetical protein FVEG_10878 [Fusarium verticillioides 7600]	93.4	3.6e-252	100.000000	Fusarium verticillioides 7600	RefSeq	Complete	No	117187.FVEG_10878T0	1e-218	764.6		Fungi	04AW5@ascNOG,0KNT8@euNOG,0Q9W5@fuNOG,0SF57@hypNOG,10X6K@NOG,137IP@opiNOG,1A43F@sordNOG	NA
FCIRG_00154T1	XP_018758243.1 primary-amine oxidase [Fusarium verticillioides 7600]	96.3	0	100.000000	Fusarium verticillioides 7600	RefSeq	Complete	Yes	5507.FOXG_12247P0	0.0	1325.8		Fungi	04AX3@ascNOG,0Q9V7@fuNOG,0SIDG@hypNOG,137JK@opiNOG,1A41E@sordNOG,COG3733@NOG,KOG1186@euNOG	peroxisomal copper amine oxidase	PFAM (Cu_amine_oxid, Cu_amine_oxidN3, Cu_amine_oxidN2)
FCIRG_00155T1	XP_018250753.1 hypothetical protein FOXG_12246 [Fusarium oxysporum f. sp. lycopersici 4287]	82.7	3.4e-147	100.000000	Fusarium oxysporum f. sp. lycopersici 4287	RefSeq	Complete	No	5507.FOXG_12246P0	2.9e-110	403.7		Fungi	04BSB@ascNOG,0Q913@fuNOG,0SJQX@hypNOG,138DM@opiNOG,1A29E@sordNOG,COG0346@NOG,KOG2944@euNOG	Glyoxalase/Bleomycin resistance protein/Dioxygenase superfamily	PFAM (Glyoxalase)
FCIRG_00156T1	XP_018758245.1 3-hydroxybutyrate dehydrogenase [Fusarium verticillioides 7600]	91.9	4.3e-167	100.000000	Fusarium verticillioides 7600	RefSeq	Complete	Yes	5507.FOXG_12245P0	3.3e-168	596.3		Fungi	03NI6@ascNOG,0PJSN@fuNOG,0SJRW@hypNOG,12TFZ@opiNOG,1A3RF@sordNOG,COG1028@NOG,KOG4169@euNOG	NAD-dependent 15-hydroxyprostaglandin dehydrogenase	PFAM (adh_short, KR), SMART (TRANS)
FCIRG_00157T1	XP_018758246.1 hypothetical protein FVEG_16908 [Fusarium verticillioides 7600]	95.8	9.9e-288	100.000000	Fusarium verticillioides 7600	RefSeq	Complete	No	140110.NechaP33652	1.8e-189	667.5	FG03488.1	Fungi	04BMF@ascNOG,0Q95X@fuNOG,0SH8B@hypNOG,0WWUY@necNOG,1388P@opiNOG,1A2JR@sordNOG,COG0531@NOG,KOG1289@euNOG	Amino acid permease	PFAM (AA_permease), SMART (TRANS)
FCIRG_00158T1	XP_018758247.1 hypothetical protein FVEG_10884 [Fusarium verticillioides 7600]	92.0	4.5e-138	100.000000	Fusarium verticillioides 7600	RefSeq	Complete	No	5507.FOXG_12242P0	5.5e-124	449.1		Fungi	04BS6@ascNOG,0KN4V@euNOG,0Q918@fuNOG,0SJBD@hypNOG,10XTY@NOG,138DF@opiNOG,1A29R@sordNOG	GPR1 FUN34 YaaH-class plasma membrane protein	PFAM (Grp1_Fun34_YaaH), SMART (TRANS)
FCIRG_00159T1	XP_018758248.1 hypothetical protein FVEG_10885 [Fusarium verticillioides 7600]	90.6	1.6e-208	100.000000	Fusarium verticillioides 7600	RefSeq	Complete	No	117187.FVEG_10885T0	4.8e-209	732.3	FG02967.1	Fungi	03PGH@ascNOG,0II6D@euNOG,0PKE8@fuNOG,0SJGY@hypNOG,0WVMG@necNOG,12THY@opiNOG,19Q6X@sordNOG,COG4295@NOG	Uncharacterized protein conserved in bacteria (DUF2263)	PFAM (DUF2263), SMART (COIL)
FCIRG_00160T1	XP_018758249.1 hypothetical protein FVEG_10886 [Fusarium verticillioides 7600]	98.3	7.3e-302	100.000000	Fusarium verticillioides 7600	RefSeq	Complete	No	117187.FVEG_10886T0	5.7e-279	964.9	FG02966.1	Fungi	049Z7@ascNOG,0QAS1@fuNOG,0SHZJ@hypNOG,0WT8U@necNOG,136ND@opiNOG,1A5YQ@sordNOG,COG0477@NOG,KOG0255@euNOG	to mfs-multidrug-resistance transporter	PFAM (MFS_1), SMART (TRANS)
FCIRG_00161T1	CZR45351.1 related to proline utilization protein PrnX-like [Fusarium proliferatum ET1]	94.3	1.1e-191	100.000000	Fusarium proliferatum ET1	NR	Complete	Yes	5507.FOXG_12238P0	6.7e-194	681.8	FG02960.1	Fungi	03KS0@ascNOG,0PHTM@fuNOG,0SI9J@hypNOG,12S3E@opiNOG,1A58A@sordNOG,COG2423@NOG,KOG3007@euNOG	Proline utilization protein PrnX	PFAM (OCD_Mu_crystall, Shikimate_DH)
FCIRG_00162T1	XP_018758252.1 hypothetical protein FVEG_16910 [Fusarium verticillioides 7600]	98.5	0	100.000000	Fusarium verticillioides 7600	RefSeq	Complete	No	5507.FOXG_12237P0	0.0	1275.8		Fungi	03KG4@ascNOG,0PHHN@fuNOG,0SB75@hypNOG,12Q5J@opiNOG,19NED@sordNOG,COG0591@NOG,KOG2348@euNOG	transporter	PFAM (SSF), SMART (TRANS)		GO:0005575-cellular_component(L=0),GO:0016020-membrane(L=1),
FCIRG_00163T1	XP_018250737.1 hypothetical protein FOXG_17780 [Fusarium oxysporum f. sp. lycopersici 4287]	75.9	2.7e-293	100.000000	Fusarium oxysporum f. sp. lycopersici 4287	RefSeq	Complete	No	5507.FOXG_17780P0	3.9e-264	916.0		Fungi	03Y39@ascNOG,0J9SZ@euNOG,0PVTW@fuNOG,0SKA3@hypNOG,0YBN3@NOG,142TT@opiNOG,1A4G5@sordNOG	NA	PFAM (NACHT), SMART (COIL)
FCIRG_00164T1	CCT75696.1 uncharacterized protein FFUJ_11731 [Fusarium fujikuroi IMI 58289]	89.0	1.2e-235	99.600000	Fusarium fujikuroi IMI 58289	NR	Complete	No	117187.FVEG_10891T0	7.7e-216	755.0	FG02959.1	Fungi	04BHH@ascNOG,0KNBQ@euNOG,0Q99Q@fuNOG,0SIFS@hypNOG,10XM9@NOG,1384U@opiNOG,1A2TN@sordNOG	NA
FCIRG_00165T1	ENH71575.1 hypothetical protein FOC1_g10007813 [Fusarium oxysporum f. sp. cubense race 1]	74.7	2e-148	99.700000	Fusarium oxysporum f. sp. cubense race 1	NR	Complete	No	117187.FVEG_10892T0	8.3e-165	585.1		Fungi	04AC2@ascNOG,0KP6R@euNOG,0QADG@fuNOG,0SJKR@hypNOG,0X1AC@necNOG,10WTP@NOG,13717@opiNOG,1A576@sordNOG	NA	SMART (COIL)
FCIRG_00166T1	XP_003042922.1 hypothetical protein NECHADRAFT_78441 [Nectria haematococca mpVI 77-13-4]	52.8	6.9e-38	98.600000	Nectria haematococca mpVI 77-13-4	RefSeq	Complete	No	140110.NechaP78441	2.1e-38	164.9	FG08297.1	Fungi	03US2@ascNOG,0J2EQ@euNOG,0PSUH@fuNOG,0SMM8@hypNOG,0X0FQ@necNOG,126A6@NOG,13W72@opiNOG,19SEI@sordNOG	NA	SMART (TRANS, SIGNAL)
FCIRG_00167T1	CCT75699.1 related to MNT3-alpha-1,3-mannosyltransferases responsible for adding the terminal mannose residues [Fusarium fujikuroi IMI 58289]	88.3	3.3e-252	100.000000	Fusarium fujikuroi IMI 58289	NR	Complete	Yes	229533.XP_388474.1	8.9e-223	778.1	FG08298.1	Fungi	03M2T@ascNOG,0IJ0C@euNOG,0PKWN@fuNOG,0SADH@hypNOG,0WYJJ@necNOG,0YYJ2@NOG,13E4W@opiNOG,19NWW@sordNOG	Glycosyltransferase family 71 protein	PFAM (Mannosyl_trans3), SMART (TRANS)
FCIRG_00168T1	CZR45358.1 related to trichodiene oxygenase cytochrome P450 [Fusarium proliferatum ET1]	97.3	1.5e-298	99.800000	Fusarium proliferatum ET1	NR	Complete	Yes	229533.XP_388362.1	5.7e-284	981.5	FG08186.1	Fungi	04A2Z@ascNOG,0QAN9@fuNOG,0SF5V@hypNOG,136S8@opiNOG,1A5RS@sordNOG,COG2124@NOG,KOG0157@euNOG	Cytochrome P450	PFAM (p450), SMART (TRANS)
FCIRG_00169T1	CZR45359.1 related to ABC1 transport protein [Fusarium proliferatum ET1]	96.2	2.2e-228	100.000000	Fusarium proliferatum ET1	NR	Complete	Yes	5507.FOXG_12227P0	4.7e-228	795.4	FG08185.1	Fungi	03K2X@ascNOG,0IETP@euNOG,0PH5M@fuNOG,0SF3A@hypNOG,12PQU@opiNOG,1A2D7@sordNOG,COG3207@NOG	Spore wall maturation protein	PFAM (DIT1_PvcA)
FCIRG_00170T1	CCT75703.1 related to P-type ATPase [Fusarium fujikuroi IMI 58289]	91.2	0	100.000000	Fusarium fujikuroi IMI 58289	NR	Complete	Yes	5507.FOXG_12226P0	0.0	1939.5	PGUG_02677	Fungi	03KKV@ascNOG,0PG9C@fuNOG,0SCIE@hypNOG,12P75@opiNOG,1A71E@sordNOG,COG2217@NOG,KOG0207@euNOG	P-type ATPase	PFAM (HMA, E1-E2_ATPase, Hydrolase, Hydrolase_3), SMART (TRANS)	GO:0000041-transition metal ion transport(L=7),GO:0006139-nucleobase-containing compound metabolic process(L=3),GO:0006152-purine nucleoside catabolic process(L=7),GO:0006163-purine nucleotide metabolic process(L=5),GO:0006195-purine nucleotide catabolic process(L=7),GO:0006200-obsolete ATP catabolic process(L=),GO:0006725-cellular aromatic compound metabolic process(L=3),GO:0006753-nucleoside ph…	GO:0000139-Golgi membrane(L=5),GO:0000322-storage vacuole(L=6),GO:0000323-lytic vacuole(L=6),GO:0000324-fungal-type vacuole(L=7),GO:0000329-fungal-type vacuole membrane(L=7),GO:0005575-cellular_component(L=0),GO:0005622-intracellular(L=3),GO:0005623-cell(L=1),GO:0005737-cytoplasm(L=4),GO:0005773-vacuole(L=5),GO:0005774-vacuolar membrane(L=6),GO:0005794-Golgi apparatus(L=4),GO:0005798-Golgi-associ…	GO:0003674-molecular_function(L=0),GO:0003824-catalytic activity(L=1),GO:0004008-copper-exporting ATPase activity(L=8),GO:0005215-transporter activity(L=1),GO:0005375-copper ion transmembrane transporter activity(L=9),GO:0005488-binding(L=1),GO:0005507-copper ion binding(L=6),GO:0008324-cation transmembrane transporter activity(L=5),GO:0015075-ion transmembrane transporter activity(L=4),GO:001539…
FCIRG_00171T1	CZR45361.1 related to Presilphiperfolan-8-beta-ol synthase [Fusarium proliferatum ET1]	97.3	1.3e-230	100.000000	Fusarium proliferatum ET1	NR	Complete	Yes	5507.FOXG_12225P0	3.8e-227	792.3	FG08181.1	Fungi	04B4Q@ascNOG,0JIP1@euNOG,0Q9MY@fuNOG,0SF5N@hypNOG,11Y8S@NOG,137SU@opiNOG,1A3KE@sordNOG	Terpene synthase family, metal binding domain	PFAM (Terpene_synth_C)
FCIRG_00172T1	CZR45362.1 uncharacterized protein FPRO_15463 [Fusarium proliferatum ET1]	84.5	8.1e-186	100.000000	Fusarium proliferatum ET1	NR	Complete	No	5507.FOXG_12224P0	8.7e-182	642.1	FG08182.1	Fungi	0425T@ascNOG,0JK6I@euNOG,0PZUD@fuNOG,0SHUJ@hypNOG,0ZAVC@NOG,14BDU@opiNOG,1A2BA@sordNOG	NA	PFAM (Zn_clus), SMART (GAL4, COIL)
FCIRG_00173T1	CZR45364.1 related to cytochrome P450 3A7 [Fusarium proliferatum ET1]	92.4	0	100.000000	Fusarium proliferatum ET1	NR	Complete	Yes	5507.FOXG_12223P0	0.0	1110.9	FG08183.1	Fungi	049HH@ascNOG,0QB76@fuNOG,0SJYK@hypNOG,13674@opiNOG,1A6VK@sordNOG,COG2124@NOG,KOG0157@euNOG	Cytochrome P450	PFAM (p450), SMART (TRANS)
FCIRG_00174T1	CZR45365.1 related to nonribosomal peptide synthetase MxcG (component of the myxochelin iron transport regulon) [Fusarium proliferatum ET1]	88.6	0	100.000000	Fusarium proliferatum ET1	NR	Complete	Yes	5507.FOXG_12222P0	0.0	2210.6	FG08184.1	Fungi	03PYN@ascNOG,0IJV9@euNOG,0PMA0@fuNOG,0SB54@hypNOG,13K8Z@opiNOG,19TYR@sordNOG,COG3207@NOG	transferase family	PFAM (AMP-binding, Transferase, DIT1_PvcA, PP-binding, TauD)
FCIRG_00175T1	CCT75708.1 related to cytochrome P450 monooxygenase (lovA) [Fusarium fujikuroi IMI 58289]	94.1	7.1e-274	100.000000	Fusarium fujikuroi IMI 58289	NR	Complete	Yes	229533.XP_388363.1	3.6e-251	872.5	FG08187.1	Fungi	03N2R@ascNOG,0PM6N@fuNOG,0SGKX@hypNOG,12NF2@opiNOG,1A2V7@sordNOG,COG2124@NOG,KOG0156@euNOG	Cytochrome P450	PFAM (p450), SMART (TRANS, SIGNAL, COIL)
FCIRG_00176T1	XP_018758260.1 hypothetical protein FVEG_10896 [Fusarium verticillioides 7600]	92.6	2.3e-281	100.000000	Fusarium verticillioides 7600	RefSeq	Complete	No	5507.FOXG_12219P0	8.5e-280	967.6	FG11446.1	Fungi	042RY@ascNOG,0IKV5@euNOG,0Q0X1@fuNOG,0SE7F@hypNOG,0XQ39@NOG,13IE8@opiNOG,19J7E@sordNOG	Protein of unknown function (DUF1593)	PFAM (DUF1593, REJ), SMART (SIGNAL)
FCIRG_00177T1	XP_018758261.1 hypothetical protein FVEG_10897 [Fusarium verticillioides 7600]	79.1	4.9e-238	99.800000	Fusarium verticillioides 7600	RefSeq	Complete	No	117187.FVEG_10897T0	1.5e-238	830.5		Fungi	04BC6@ascNOG,0KNFM@euNOG,0Q9EW@fuNOG,0SCR7@hypNOG,10XHP@NOG,137ZY@opiNOG,1A355@sordNOG	Glycosyl hydrolase family 7	PFAM (Glyco_hydro_7), SMART (SIGNAL)
FCIRG_00178T1	XP_018758263.1 mannan endo-1,6-alpha-mannosidase [Fusarium verticillioides 7600]	93.9	3.5e-260	100.000000	Fusarium verticillioides 7600	RefSeq	Complete	Yes	117187.FVEG_10899T0	1e-260	904.0	DCW1	Fungi	03IPW@ascNOG,0IE3C@euNOG,0PFRH@fuNOG,0SAUZ@hypNOG,0XTMT@NOG,12XC0@opiNOG,19N0T@sordNOG	hydrolase family 76 protein	PFAM (Glyco_hydro_76), SMART (TRANS, SIGNAL)	GO:0000003-reproduction(L=1),GO:0005975-carbohydrate metabolic process(L=3),GO:0005976-polysaccharide metabolic process(L=4),GO:0007114-cell budding(L=3),GO:0007117-budding cell bud growth(L=4),GO:0007124-pseudohyphal growth(L=3),GO:0008150-biological_process(L=0),GO:0008152-metabolic process(L=1),GO:0009056-catabolic process(L=2),GO:0009272-fungal-type cell wall biogenesis(L=4),GO:0009311-oligos…	GO:0005575-cellular_component(L=0),GO:0005618-cell wall(L=4),GO:0005622-intracellular(L=3),GO:0005623-cell(L=1),GO:0005737-cytoplasm(L=4),GO:0005783-endoplasmic reticulum(L=4),GO:0005789-endoplasmic reticulum membrane(L=3),GO:0005886-plasma membrane(L=3),GO:0005933-cellular bud(L=3),GO:0009897-external side of plasma membrane(L=3),GO:0009986-cell surface(L=3),GO:0012505-endomembrane system(L=3),G…	GO:0003674-molecular_function(L=0),GO:0003824-catalytic activity(L=1),GO:0004553-hydrolase activity, hydrolyzing O-glycosyl compounds(L=4),GO:0004559-alpha-mannosidase activity(L=6),GO:0008496-mannan endo-1,6-alpha-mannosidase activity(L=7),GO:0015923-mannosidase activity(L=5),GO:0016787-hydrolase activity(L=2),GO:0016798-hydrolase activity, acting on glycosyl bonds(L=3),
FCIRG_00179T1	XP_018758268.1 hypothetical protein FVEG_10900 [Fusarium verticillioides 7600]	98.2	6.5e-257	100.000000	Fusarium verticillioides 7600	RefSeq	Complete	No	117187.FVEG_10900T0	1.9e-257	893.3	FG02950.1	Fungi	03PME@ascNOG,0IHDD@euNOG,0PGEH@fuNOG,0SI5W@hypNOG,0WXH4@necNOG,0YA23@NOG,12P5N@opiNOG,19M70@sordNOG	Amino acid transporter	PFAM (Aa_trans, Trp_Tyr_perm), SMART (TRANS)
FCIRG_00180T1	XP_018758269.1 feruloyl esterase [Fusarium verticillioides 7600]	86.6	6.5e-287	100.000000	Fusarium verticillioides 7600	RefSeq	Complete	Yes	5507.FOXG_12213P0	6e-289	998.0	FAEB-2	Fungi	03I8P@ascNOG,0IDXJ@euNOG,0PF9F@fuNOG,0SC7E@hypNOG,0XQEN@NOG,12N2E@opiNOG,19IFU@sordNOG	Feruloyl esterase	PFAM (Tannase, Abhydrolase_1), SMART (SIGNAL, TRANS)		GO:0005575-cellular_component(L=0),GO:0005576-extracellular region(L=1),
FCIRG_00181T1	XP_018758271.1 hypothetical protein FVEG_10903 [Fusarium verticillioides 7600]	89.3	1.6e-171	99.700000	Fusarium verticillioides 7600	RefSeq	Complete	No	5518.FGSG_12546P0	1.3e-127	461.5		Fungi	03SB5@ascNOG,0J4RV@euNOG,0PPAK@fuNOG,0SKKA@hypNOG,12801@NOG,13REQ@opiNOG,19NYZ@sordNOG	NA	PFAM (Tannase, DUF3237)
FCIRG_00182T1	XP_018758272.1 hypothetical protein FVEG_10904 [Fusarium verticillioides 7600]	78.7	6.8e-104	100.000000	Fusarium verticillioides 7600	RefSeq	Complete	No	117187.FVEG_10904T0	2e-104	384.4		Fungi	04B6F@ascNOG,0KNJP@euNOG,0Q9KC@fuNOG,0SJX5@hypNOG,0WVIJ@necNOG,10XDT@NOG,137UD@opiNOG,1A3H2@sordNOG	NA	SMART (COIL)
FCIRG_00183T1	EXK83975.1 hypothetical protein FOQG_11921 [Fusarium oxysporum f. sp. raphani 54005]	60.1	4e-106	98.300000	Fusarium oxysporum f. sp. raphani 54005	NR	Complete	No
FCIRG_00184T1	XP_018758274.1 hypothetical protein FVEG_10906 [Fusarium verticillioides 7600]	90.6	9.2e-124	100.000000	Fusarium verticillioides 7600	RefSeq	Complete	No	5507.FOXG_12207P0	9.4e-125	451.4		Fungi	04AJC@ascNOG,0ITY9@euNOG,0QEA3@fuNOG,0SIWK@hypNOG,13GBB@opiNOG,1A4RJ@sordNOG,COG4977@NOG	DJ-1/PfpI family	PFAM (DJ-1_PfpI)
FCIRG_00185T1							Partial 3 Prime		229533.XP_387488.1	6.6e-279	965.3	BUD4	Fungi	03PUN@ascNOG,0IH4A@euNOG,0PJ4Z@fuNOG,0SF7B@hypNOG,0WXQZ@necNOG,0XNWB@NOG,13I79@opiNOG,19J07@sordNOG	gtp binding protein	PFAM (DUF1709, PH), SMART (PH, COIL)	GO:0000003-reproduction(L=1),GO:0000282-cellular bud site selection(L=5),GO:0000902-cell morphogenesis(L=5),GO:0000910-cytokinesis(L=4),GO:0000920-cell separation after cytokinesis(L=4),GO:0003006-developmental process involved in reproduction(L=2),GO:0006996-organelle organization(L=3),GO:0007010-cytoskeleton organization(L=4),GO:0007049-cell cycle(L=3),GO:0007105-cytokinesis, site selection(L=4…	GO:0000142-cellular bud neck contractile ring(L=4),GO:0005575-cellular_component(L=0),GO:0005622-intracellular(L=3),GO:0005623-cell(L=1),GO:0005737-cytoplasm(L=4),GO:0005826-actomyosin contractile ring(L=5),GO:0005829-cytosol(L=4),GO:0005856-cytoskeleton(L=5),GO:0005933-cellular bud(L=3),GO:0005935-cellular bud neck(L=3),GO:0005938-cell cortex(L=5),GO:0005940-septin ring(L=5),GO:0015629-actin cyt…	GO:0000166-nucleotide binding(L=3),GO:0001882-nucleoside binding(L=3),GO:0001883-purine nucleoside binding(L=4),GO:0003674-molecular_function(L=0),GO:0005488-binding(L=1),GO:0005525-GTP binding(L=7),GO:0017076-purine nucleotide binding(L=4),GO:0019001-guanyl nucleotide binding(L=5),GO:0032549-ribonucleoside binding(L=4),GO:0032550-purine ribonucleoside binding(L=5),GO:0032553-ribonucleotide bindi…
FCIRG_00186T1	XP_018750255.1 1-(5-phosphoribosyl)-5-[(5-phosphoribosylamino)methylideneamino] imidazole-4-carboxamide isomerase [Fusarium verticillioides 7600]	95.8	3.8e-147	100.000000	Fusarium verticillioides 7600	RefSeq	Complete	Yes	5507.FOXG_02098P0	1.9e-147	526.9	HIS6	Fungi	03JJ3@ascNOG,0PGN7@fuNOG,0SB3D@hypNOG,12TPS@opiNOG,19PXV@sordNOG,COG0106@NOG,KOG3055@euNOG	isomerase	PFAM (His_biosynth)	GO:0000105-histidine biosynthetic process(L=5),GO:0006082-organic acid metabolic process(L=3),GO:0006520-cellular amino acid metabolic process(L=3),GO:0006547-histidine metabolic process(L=5),GO:0006725-cellular aromatic compound metabolic process(L=3),GO:0006807-nitrogen compound metabolic process(L=2),GO:0008150-biological_process(L=0),GO:0008152-metabolic process(L=1),GO:0008652-cellular amino…	GO:0005575-cellular_component(L=0),GO:0005622-intracellular(L=3),GO:0005623-cell(L=1),GO:0005634-nucleus(L=5),GO:0005737-cytoplasm(L=4),GO:0005829-cytosol(L=4),GO:0043226-organelle(L=1),GO:0043227-membrane-bounded organelle(L=2),GO:0043229-intracellular organelle(L=3),GO:0043231-intracellular membrane-bounded organelle(L=4),GO:0044424-intracellular part(L=3),GO:0044444-cytoplasmic part(L=4),GO:00…	GO:0003674-molecular_function(L=0),GO:0003824-catalytic activity(L=1),GO:0003949-1-(5-phosphoribosyl)-5-[(5-phosphoribosylamino)methylideneamino]imidazole-4-carboxamide isomerase activity(L=5),GO:0016853-isomerase activity(L=2),GO:0016860-intramolecular oxidoreductase activity(L=3),GO:0016861-intramolecular oxidoreductase activity, interconverting aldoses and ketoses(L=4),
FCIRG_00187T1	XP_018750253.1 hypothetical protein FVEG_05260 [Fusarium verticillioides 7600]	98.6	0	94.200000	Fusarium verticillioides 7600	RefSeq	Complete	No	117187.FVEG_05260T0	0.0	1370.9		Fungi	03T6T@ascNOG,0IZ5I@euNOG,0PQ7V@fuNOG,0SGMT@hypNOG,0WX6S@necNOG,0YB9B@NOG,13T8Q@opiNOG,1A32V@sordNOG	Heterokaryon incompatibility protein (HET)	PFAM (HET, Ank), SMART (ANK)
FCIRG_00188T1	XP_018750252.1 hypothetical protein FVEG_05259 [Fusarium verticillioides 7600]	97.6	5.2e-248	100.000000	Fusarium verticillioides 7600	RefSeq	Complete	No	117187.FVEG_05259T0	1.5e-248	863.6	PGUG_01367	Fungi	03PJK@ascNOG,0PM8K@fuNOG,0SB1H@hypNOG,0Y3MT@NOG,12UBZ@opiNOG,19N4S@sordNOG,KOG1479@euNOG	Nucleoside transporter	PFAM (Nucleoside_tran), SMART (TRANS)	GO:0006810-transport(L=3),GO:0008150-biological_process(L=0),GO:0009987-cellular process(L=1),GO:0015858-nucleoside transport(L=6),GO:0015931-nucleobase-containing compound transport(L=5),GO:0034258-nicotinamide riboside transport(L=7),GO:0044699-single-organism process(L=1),GO:0044763-single-organism cellular process(L=2),GO:0044765-single-organism transport(L=3),GO:0051179-localization(L=1),GO:…	GO:0000322-storage vacuole(L=6),GO:0000323-lytic vacuole(L=6),GO:0000324-fungal-type vacuole(L=7),GO:0000329-fungal-type vacuole membrane(L=7),GO:0005575-cellular_component(L=0),GO:0005622-intracellular(L=3),GO:0005623-cell(L=1),GO:0005737-cytoplasm(L=4),GO:0005773-vacuole(L=5),GO:0005774-vacuolar membrane(L=6),GO:0016020-membrane(L=1),GO:0016021-integral component of membrane(L=4),GO:0031090-org…	GO:0003674-molecular_function(L=0),GO:0005215-transporter activity(L=1),GO:0005337-nucleoside transmembrane transporter activity(L=3),GO:0015932-nucleobase-containing compound transmembrane transporter activity(L=4),GO:0022857-transmembrane transporter activity(L=2),GO:0022891-substrate-specific transmembrane transporter activity(L=3),GO:0022892-substrate-specific transporter activity(L=2),GO:003…
FCIRG_00189T1	XP_018750245.1 hypothetical protein FVEG_05258 [Fusarium verticillioides 7600]	94.7	1.4e-275	100.000000	Fusarium verticillioides 7600	RefSeq	Complete	No	5507.FOXG_02094P0	1.1e-281	973.8	FG06735.1	Fungi	03TPP@ascNOG,0J0CJ@euNOG,0PQTM@fuNOG,0SDN5@hypNOG,1295H@NOG,13UA3@opiNOG,19SVN@sordNOG	Inositol-pentakisphosphate 2-kinase	PFAM (Ins_P5_2-kin)
FCIRG_00190T1	XP_018750238.1 mitochondrial distribution and morphology protein 34 [Fusarium verticillioides 7600]	97.0	8.4e-290	100.000000	Fusarium verticillioides 7600	RefSeq	Complete	Yes	5507.FOXG_02093P0	3.7e-294	1015.4	MDM34	Fungi	03M8F@ascNOG,0IFKP@euNOG,0PIAF@fuNOG,0SCIP@hypNOG,105GK@NOG,12R11@opiNOG,19K7X@sordNOG	Component of the ERMES MDM complex, which serves as a molecular tether to connect the endoplasmic reticulum and mitochondria. Components of this complex are involved in the control of mitochondrial shape and protein biogenesis and may function in phospholipid exchange. mdm34 is required for the interaction of the ER-resident membrane protein mmm1 and the outer mitochondrial membrane-resident beta…	PFAM (DUF2404)	GO:0006810-transport(L=3),GO:0006811-ion transport(L=4),GO:0006820-anion transport(L=5),GO:0006869-lipid transport(L=4),GO:0006996-organelle organization(L=3),GO:0007005-mitochondrion organization(L=4),GO:0008150-biological_process(L=0),GO:0009987-cellular process(L=1),GO:0010876-lipid localization(L=3),GO:0015711-organic anion transport(L=5),GO:0015748-organophosphate ester transport(L=4),GO:001…	GO:0005575-cellular_component(L=0),GO:0005622-intracellular(L=3),GO:0005623-cell(L=1),GO:0005737-cytoplasm(L=4),GO:0005739-mitochondrion(L=5),GO:0005740-mitochondrial envelope(L=6),GO:0005741-mitochondrial outer membrane(L=5),GO:0005783-endoplasmic reticulum(L=4),GO:0005789-endoplasmic reticulum membrane(L=3),GO:0012505-endomembrane system(L=3),GO:0016020-membrane(L=1),GO:0019867-outer membrane(L…
FCIRG_00191T1	XP_018750237.1 protein AF-9 [Fusarium verticillioides 7600]	98.9	2e-151	100.000000	Fusarium verticillioides 7600	RefSeq	Complete	Yes	117187.FVEG_05255T0	6e-152	542.0	YAF9	Fungi	03JVF@ascNOG,0PGXN@fuNOG,0SIS1@hypNOG,0WT07@necNOG,12NF8@opiNOG,19M35@sordNOG,COG5033@NOG,KOG3149@euNOG	Component of the SWR1 complex which mediates the ATP- dependent exchange of histone H2A for the H2A variant HZT1 leading to transcriptional regulation of selected genes by chromatin remodeling. Component of the NuA4 histone acetyltransferase complex which is involved in transcriptional activation of selected genes principally by acetylation of nucleosomal histones H4 and H2A. The NuA4 complex is …	PFAM (YEATS), SMART (COIL)	GO:0006139-nucleobase-containing compound metabolic process(L=3),GO:0006259-DNA metabolic process(L=4),GO:0006281-DNA repair(L=5),GO:0006325-chromatin organization(L=4),GO:0006338-chromatin remodeling(L=5),GO:0006342-chromatin silencing(L=6),GO:0006348-chromatin silencing at telomere(L=7),GO:0006355-regulation of transcription, DNA-templated(L=7),GO:0006464-cellular protein modification process(L…	GO:0000123-histone acetyltransferase complex(L=7),GO:0000228-nuclear chromosome(L=5),GO:0000785-chromatin(L=5),GO:0000790-nuclear chromatin(L=5),GO:0000812-Swr1 complex(L=5),GO:0005575-cellular_component(L=0),GO:0005622-intracellular(L=3),GO:0005623-cell(L=1),GO:0005634-nucleus(L=5),GO:0005654-nucleoplasm(L=5),GO:0005694-chromosome(L=4),GO:0005737-cytoplasm(L=4),GO:0005829-cytosol(L=4),GO:0031974…
FCIRG_00192T1	XP_018750235.1 hypothetical protein FVEG_05254 [Fusarium verticillioides 7600]	98.3	1.7e-159	100.000000	Fusarium verticillioides 7600	RefSeq	Complete	No	117187.FVEG_05254T0	5e-160	568.9	PGUG_00943	Fungi	03PJ3@ascNOG,0PGBG@fuNOG,0SGPN@hypNOG,0WZY3@necNOG,12QCD@opiNOG,19JKA@sordNOG,COG0702@NOG,KOG4288@euNOG	NAD dependent epimerase dehydratase family protein	PFAM (Epimerase, 3Beta_HSD, adh_short)		GO:0005575-cellular_component(L=0),GO:0005622-intracellular(L=3),GO:0005623-cell(L=1),GO:0005737-cytoplasm(L=4),GO:0005739-mitochondrion(L=5),GO:0043226-organelle(L=1),GO:0043227-membrane-bounded organelle(L=2),GO:0043229-intracellular organelle(L=3),GO:0043231-intracellular membrane-bounded organelle(L=4),GO:0044424-intracellular part(L=3),GO:0044444-cytoplasmic part(L=4),GO:0044464-cell part(L=…
FCIRG_00193T1	XP_018750234.1 pre-mRNA-splicing factor SYF2 [Fusarium verticillioides 7600]	98.9	3.6e-137	100.000000	Fusarium verticillioides 7600	RefSeq	Complete	Yes	117187.FVEG_05253T0	1.1e-137	494.6	FG06739.1	Fungi	03JQH@ascNOG,0PM31@fuNOG,0SFZE@hypNOG,0WXUE@necNOG,0XY86@NOG,13INF@opiNOG,19P5I@sordNOG,KOG2609@euNOG	pre-mRNA-splicing factor SYF2	PFAM (SYF2), SMART (COIL)	GO:0000003-reproduction(L=1),GO:0000375-RNA splicing, via transesterification reactions(L=7),GO:0000377-RNA splicing, via transesterification reactions with bulged adenosine as nucleophile(L=8),GO:0000398-mRNA splicing, via spliceosome(L=7),GO:0003006-developmental process involved in reproduction(L=2),GO:0006139-nucleobase-containing compound metabolic process(L=3),GO:0006396-RNA processing(L=5)…	GO:0005575-cellular_component(L=0),GO:0005622-intracellular(L=3),GO:0005623-cell(L=1),GO:0005634-nucleus(L=5),GO:0005681-spliceosomal complex(L=6),GO:0030529-intracellular ribonucleoprotein complex(L=4),GO:0032991-macromolecular complex(L=1),GO:0043226-organelle(L=1),GO:0043227-membrane-bounded organelle(L=2),GO:0043229-intracellular organelle(L=3),GO:0043231-intracellular membrane-bounded organe…
FCIRG_00194T1	XP_018750233.1 hypothetical protein FVEG_05252 [Fusarium verticillioides 7600]	88.3	7.5e-245	100.000000	Fusarium verticillioides 7600	RefSeq	Complete	No	117187.FVEG_05252T0	2.2e-245	853.2	FG06740.1	Fungi	040US@ascNOG,0JG54@euNOG,0PYIW@fuNOG,0SJRX@hypNOG,0WVGH@necNOG,0YVFG@NOG,148J1@opiNOG,19TPX@sordNOG	NA	SMART (COIL)
FCIRG_00195T1	CCT66133.1 uncharacterized protein FFUJ_03133 [Fusarium fujikuroi IMI 58289]	97.6	0	100.000000	Fusarium fujikuroi IMI 58289	NR	Complete	No	229533.XP_386917.1	9.2e-283	977.6	FG06741.1	Fungi	03PT5@ascNOG,0IIWT@euNOG,0PHVV@fuNOG,0SFCI@hypNOG,0WW3I@necNOG,10CV9@NOG,13I9F@opiNOG,19QR0@sordNOG	NA	SMART (TRANS, SIGNAL)
FCIRG_00196T1	CZR40006.1 uncharacterized protein FPRO_04904 [Fusarium proliferatum ET1]	90.4	6.9e-127	100.000000	Fusarium proliferatum ET1	NR	Complete	No	5507.FOXG_02087P0	9.1e-129	464.9	FG06742.1	Fungi	03REI@ascNOG,0IW3B@euNOG,0PNN6@fuNOG,0SI88@hypNOG,0XZNR@NOG,13QTQ@opiNOG,19RMU@sordNOG	NA	PFAM (DUF581)
FCIRG_00197T1	XP_018750224.1 phospholipid-translocating ATPase [Fusarium verticillioides 7600]	99.4	0	100.000000	Fusarium verticillioides 7600	RefSeq	Complete	Yes	5507.FOXG_02086P0	0.0	2703.7	FG06743.1	Fungi	03KV5@ascNOG,0PGA7@fuNOG,0SCNY@hypNOG,12PKI@opiNOG,19JXK@sordNOG,COG0474@NOG,KOG0206@euNOG	phospholipid-transporting ATPase	PFAM (E1-E2_ATPase, Hydrolase), SMART (TRANS, COIL)	GO:0000028-ribosomal small subunit assembly(L=7),GO:0006139-nucleobase-containing compound metabolic process(L=3),GO:0006152-purine nucleoside catabolic process(L=7),GO:0006163-purine nucleotide metabolic process(L=5),GO:0006195-purine nucleotide catabolic process(L=7),GO:0006200-obsolete ATP catabolic process(L=),GO:0006725-cellular aromatic compound metabolic process(L=3),GO:0006753-nucleoside …	GO:0005575-cellular_component(L=0),GO:0005622-intracellular(L=3),GO:0005623-cell(L=1),GO:0005802-trans-Golgi network(L=5),GO:0016020-membrane(L=1),GO:0016021-integral component of membrane(L=4),GO:0031224-intrinsic component of membrane(L=3),GO:0043226-organelle(L=1),GO:0043227-membrane-bounded organelle(L=2),GO:0043229-intracellular organelle(L=3),GO:0043231-intracellular membrane-bounded organe…	GO:0003674-molecular_function(L=0),GO:0003824-catalytic activity(L=1),GO:0004012-phospholipid-translocating ATPase activity(L=5),GO:0005215-transporter activity(L=1),GO:0005319-lipid transporter activity(L=3),GO:0005548-phospholipid transporter activity(L=4),GO:0016462-pyrophosphatase activity(L=5),GO:0016787-hydrolase activity(L=2),GO:0016817-hydrolase activity, acting on acid anhydrides(L=3),GO…
FCIRG_00198T1	XP_018750222.1 HASPIN protein kinase [Fusarium verticillioides 7600]	93.6	8e-296	100.000000	Fusarium verticillioides 7600	RefSeq	Complete	Yes	117187.FVEG_05247T0	2.4e-296	1022.7	FG06748.1	Fungi	03TVS@ascNOG,0PR0S@fuNOG,0SIDX@hypNOG,0WXYC@necNOG,13MTR@opiNOG,19M7F@sordNOG,COG5072@NOG,KOG2464@euNOG	haspin protein kinase	PFAM (DUF3635), SMART (STYKc, TRANS, COIL)	GO:0000070-mitotic sister chromatid segregation(L=5),GO:0000278-mitotic cell cycle(L=4),GO:0000280-nuclear division(L=5),GO:0000819-sister chromatid segregation(L=6),GO:0006325-chromatin organization(L=4),GO:0006464-cellular protein modification process(L=5),GO:0006468-protein phosphorylation(L=6),GO:0006793-phosphorus metabolic process(L=3),GO:0006796-phosphate-containing compound metabolic proc…	GO:0000228-nuclear chromosome(L=5),GO:0000775-chromosome, centromeric region(L=6),GO:0000781-chromosome, telomeric region(L=6),GO:0000785-chromatin(L=5),GO:0000790-nuclear chromatin(L=5),GO:0000792-heterochromatin(L=6),GO:0005575-cellular_component(L=0),GO:0005622-intracellular(L=3),GO:0005623-cell(L=1),GO:0005634-nucleus(L=5),GO:0005694-chromosome(L=4),GO:0005720-nuclear heterochromatin(L=5),GO:…	GO:0000166-nucleotide binding(L=3),GO:0001882-nucleoside binding(L=3),GO:0001883-purine nucleoside binding(L=4),GO:0003674-molecular_function(L=0),GO:0003824-catalytic activity(L=1),GO:0004672-protein kinase activity(L=5),GO:0004674-protein serine/threonine kinase activity(L=6),GO:0005488-binding(L=1),GO:0005524-ATP binding(L=7),GO:0016301-kinase activity(L=4),GO:0016740-transferase activity(L=2)…
FCIRG_00199T1							Complete		5507.FOXG_02084P0	2.3e-112	410.2		Fungi	03MZ0@ascNOG,0IE93@euNOG,0PJ0F@fuNOG,0SAPG@hypNOG,11KA3@NOG,13IZM@opiNOG,19PY9@sordNOG	Peroxin 26	SMART (COIL, TRANS)
FCIRG_00200T1	XP_018750220.1 hypothetical protein FVEG_05245 [Fusarium verticillioides 7600]	100.0	5.5e-63	100.000000	Fusarium verticillioides 7600	RefSeq	Complete	No	140110.NechaP92852	1.6e-63	246.9	FG06746.1	Fungi	03RRU@ascNOG,0PP1G@fuNOG,0SKXB@hypNOG,0X0WX@necNOG,11JIM@NOG,13RBH@opiNOG,19RK2@sordNOG,KOG1705@euNOG	factor ini1	PFAM (PHF5)	GO:0000245-spliceosomal complex assembly(L=8),GO:0000375-RNA splicing, via transesterification reactions(L=7),GO:0000377-RNA splicing, via transesterification reactions with bulged adenosine as nucleophile(L=8),GO:0000398-mRNA splicing, via spliceosome(L=7),GO:0006139-nucleobase-containing compound metabolic process(L=3),GO:0006396-RNA processing(L=5),GO:0006397-mRNA processing(L=7),GO:0006725-ce…	GO:0005575-cellular_component(L=0),GO:0005622-intracellular(L=3),GO:0005623-cell(L=1),GO:0005634-nucleus(L=5),GO:0005681-spliceosomal complex(L=6),GO:0005686-U2 snRNP(L=8),GO:0005737-cytoplasm(L=4),GO:0005829-cytosol(L=4),GO:0030529-intracellular ribonucleoprotein complex(L=4),GO:0030532-small nuclear ribonucleoprotein complex(L=6),GO:0032991-macromolecular complex(L=1),GO:0043226-organelle(L=1),…
FCIRG_00201T1	CCT66723.1 uncharacterized protein FFUJ_03127 [Fusarium fujikuroi IMI 58289]	90.8	8.9e-131	100.000000	Fusarium fujikuroi IMI 58289	NR	Complete	No	5507.FOXG_02082P0	4.4e-132	476.1		Fungi	03U60@ascNOG,0J1XN@euNOG,0PRCA@fuNOG,0SBIY@hypNOG,12AX2@NOG,13UH4@opiNOG,19SVJ@sordNOG	pinin/SDK/memA/ protein conserved region	PFAM (Pinin_SDK_memA), SMART (COIL)	GO:0000003-reproduction(L=1),GO:0008150-biological_process(L=0),GO:0009405-pathogenesis(L=3),GO:0009653-anatomical structure morphogenesis(L=3),GO:0019954-asexual reproduction(L=2),GO:0030436-asexual sporulation(L=3),GO:0032502-developmental process(L=1),GO:0043934-sporulation(L=3),GO:0044699-single-organism process(L=1),GO:0044767-single-organism developmental process(L=2),GO:0048315-conidium fo…
FCIRG_00202T1	XP_018750218.1 hypothetical protein FVEG_05243 [Fusarium verticillioides 7600]	98.8	1.8e-200	100.000000	Fusarium verticillioides 7600	RefSeq	Complete	No	117187.FVEG_05243T0	5.3e-201	705.3	FG06744.1	Fungi	04DCW@ascNOG,0INN6@euNOG,0QDEE@fuNOG,0SNTK@hypNOG,0X1NH@necNOG,11F1W@NOG,13BQR@opiNOG,1A73V@sordNOG	epoxide hydrolase	PFAM (Abhydrolase_1)
FCIRG_00203T1	XP_018750217.1 hypothetical protein FVEG_05242 [Fusarium verticillioides 7600]	92.4	4.8e-195	100.000000	Fusarium verticillioides 7600	RefSeq	Complete	No	5507.FOXG_02080P0	7.6e-197	691.8	PGUG_00461	Fungi	03J0E@ascNOG,0PI15@fuNOG,0SHC5@hypNOG,0XREM@NOG,13HYK@opiNOG,19MCA@sordNOG,KOG2357@euNOG	conserved hypothetical protein	PFAM (DUF1682), SMART (COIL, TRANS)	GO:0006984-ER-nucleus signaling pathway(L=4),GO:0007154-cell communication(L=2),GO:0007165-signal transduction(L=3),GO:0008150-biological_process(L=0),GO:0009987-cellular process(L=1),GO:0023052-signaling(L=1),GO:0044699-single-organism process(L=1),GO:0044700-single organism signaling(L=2),GO:0044763-single-organism cellular process(L=2),GO:0050789-regulation of biological process(L=2),GO:005079…	GO:0005575-cellular_component(L=0),GO:0005622-intracellular(L=3),GO:0005623-cell(L=1),GO:0005737-cytoplasm(L=4),GO:0005783-endoplasmic reticulum(L=4),GO:0005789-endoplasmic reticulum membrane(L=3),GO:0012505-endomembrane system(L=3),GO:0016020-membrane(L=1),GO:0031090-organelle membrane(L=3),GO:0042175-nuclear outer membrane-endoplasmic reticulum membrane network(L=3),GO:0043226-organelle(L=1),GO…
FCIRG_00204T1							Complete		229533.XP_386926.1	5e-211	738.8	FG06750.1	Fungi	03Q9E@ascNOG,0IVSK@euNOG,0PJAX@fuNOG,0SC95@hypNOG,0WV56@necNOG,0Z137@NOG,13MGR@opiNOG,1A6SU@sordNOG	Transcription factor	PFAM (Fungal_trans, Zn_clus), SMART (Fungal_trans, GAL4, COIL, TRANS)
FCIRG_00205T1							Complete		117187.FVEG_05239T0	1.7e-100	370.5	UGA1	Fungi	03K9A@ascNOG,0PHBB@fuNOG,0SHPH@hypNOG,0WZEN@necNOG,12S3N@opiNOG,19N16@sordNOG,COG0160@NOG,KOG1405@euNOG	4-aminobutyrate aminotransferase	PFAM (Aminotran_3), SMART (COIL)	GO:0006082-organic acid metabolic process(L=3),GO:0006520-cellular amino acid metabolic process(L=3),GO:0006536-glutamate metabolic process(L=7),GO:0006807-nitrogen compound metabolic process(L=2),GO:0008150-biological_process(L=0),GO:0008152-metabolic process(L=1),GO:0009056-catabolic process(L=2),GO:0009063-cellular amino acid catabolic process(L=4),GO:0009064-glutamine family amino acid metabo…	GO:0005575-cellular_component(L=0),GO:0005622-intracellular(L=3),GO:0005623-cell(L=1),GO:0005737-cytoplasm(L=4),GO:0005739-mitochondrion(L=5),GO:0005829-cytosol(L=4),GO:0043226-organelle(L=1),GO:0043227-membrane-bounded organelle(L=2),GO:0043229-intracellular organelle(L=3),GO:0043231-intracellular membrane-bounded organelle(L=4),GO:0044424-intracellular part(L=3),GO:0044444-cytoplasmic part(L=4)…	GO:0003674-molecular_function(L=0),GO:0003824-catalytic activity(L=1),GO:0003867-4-aminobutyrate transaminase activity(L=5),GO:0005488-binding(L=1),GO:0008483-transaminase activity(L=4),GO:0016740-transferase activity(L=2),GO:0016769-transferase activity, transferring nitrogenous groups(L=3),GO:0030170-pyridoxal phosphate binding(L=3),GO:0043167-ion binding(L=2),GO:0043168-anion binding(L=3),GO:0…
FCIRG_00206T1	XP_018750211.1 succinate-semialdehyde dehydrogenase [Fusarium verticillioides 7600]	96.9	8e-277	93.300000	Fusarium verticillioides 7600	RefSeq	Complete	Yes	5507.FOXG_02077P0	2.5e-279	966.1	UGA2	Fungi	03JG2@ascNOG,0PFH7@fuNOG,0SJ1E@hypNOG,12TRX@opiNOG,19QMR@sordNOG,COG1012@NOG,KOG2451@euNOG	succinate-semialdehyde dehydrogenase	PFAM (Aldedh)	GO:0006082-organic acid metabolic process(L=3),GO:0006105-succinate metabolic process(L=7),GO:0006520-cellular amino acid metabolic process(L=3),GO:0006536-glutamate metabolic process(L=7),GO:0006538-glutamate catabolic process(L=7),GO:0006540-glutamate decarboxylation to succinate(L=8),GO:0006807-nitrogen compound metabolic process(L=2),GO:0006950-response to stress(L=2),GO:0006979-response to o…	GO:0005575-cellular_component(L=0),GO:0005622-intracellular(L=3),GO:0005623-cell(L=1),GO:0005737-cytoplasm(L=4),GO:0005829-cytosol(L=4),GO:0044424-intracellular part(L=3),GO:0044444-cytoplasmic part(L=4),GO:0044464-cell part(L=2),	GO:0003674-molecular_function(L=0),GO:0003824-catalytic activity(L=1),GO:0009013-succinate-semialdehyde dehydrogenase [NAD(P)+] activity(L=5),GO:0016491-oxidoreductase activity(L=2),GO:0016620-oxidoreductase activity, acting on the aldehyde or oxo group of donors, NAD or NADP as acceptor(L=4),GO:0016903-oxidoreductase activity, acting on the aldehyde or oxo group of donors(L=3),
FCIRG_00207T1
FCIRG_00208T1	XP_018750209.1 hypothetical protein FVEG_05236 [Fusarium verticillioides 7600]	97.4	2.5e-169	100.000000	Fusarium verticillioides 7600	RefSeq	Complete	No	5507.FOXG_02075P0	3.9e-171	605.9	FG06730.1	Fungi	03PN4@ascNOG,0IIFR@euNOG,0PJQT@fuNOG,0SAU3@hypNOG,0ZQG3@NOG,13KDQ@opiNOG,19KYD@sordNOG	Inherit from euNOG: PI-PLC X domain-containing protein	SMART (SIGNAL)
FCIRG_00209T1	XP_018750208.1 cell division cycle protein 37 [Fusarium verticillioides 7600]	97.7	9.2e-256	100.000000	Fusarium verticillioides 7600	RefSeq	Complete	Yes	5507.FOXG_02074P0	6.5e-258	894.8	CDC37	Fungi	03J7N@ascNOG,0PJFB@fuNOG,0SAE0@hypNOG,0XTCZ@NOG,12N5J@opiNOG,19PSU@sordNOG,KOG2260@euNOG	hsp90 co-chaperone Cdc37	PFAM (CDC37_M, CDC37_N, CDC37_C), SMART (CDC37_M, CDC37_N, CDC37_C, COIL)	GO:0000161-MAPK cascade involved in osmosensory signaling pathway(L=5),GO:0000165-MAPK cascade(L=5),GO:0000226-microtubule cytoskeleton organization(L=4),GO:0006457-protein folding(L=2),GO:0006461-protein complex assembly(L=5),GO:0006950-response to stress(L=2),GO:0006970-response to osmotic stress(L=3),GO:0006996-organelle organization(L=3),GO:0007010-cytoskeleton organization(L=4),GO:0007017-mi…	GO:0005575-cellular_component(L=0),GO:0005622-intracellular(L=3),GO:0005623-cell(L=1),GO:0005634-nucleus(L=5),GO:0005737-cytoplasm(L=4),GO:0005829-cytosol(L=4),GO:0043226-organelle(L=1),GO:0043227-membrane-bounded organelle(L=2),GO:0043229-intracellular organelle(L=3),GO:0043231-intracellular membrane-bounded organelle(L=4),GO:0044424-intracellular part(L=3),GO:0044444-cytoplasmic part(L=4),GO:00…	GO:0003674-molecular_function(L=0),GO:0005488-binding(L=1),GO:0005515-protein binding(L=2),GO:0042802-identical protein binding(L=3),GO:0042803-protein homodimerization activity(L=4),GO:0046983-protein dimerization activity(L=3),GO:0051082-unfolded protein binding(L=3),
FCIRG_00210T1	XP_018750207.1 hypothetical protein FVEG_05234 [Fusarium verticillioides 7600]	98.6	0	98.900000	Fusarium verticillioides 7600	RefSeq	Complete	No	117187.FVEG_05234T0	0.0	3670.2	MOT1	Fungi	03MJ7@ascNOG,0PIIR@fuNOG,0SEFK@hypNOG,0WUKA@necNOG,0XP4Z@NOG,12PWS@opiNOG,19N5D@sordNOG,KOG0387@euNOG	factor mot1	PFAM (DUF3535, Helicase_C, SNF2_N, HEAT), SMART (DEXDc, HELICc, COIL)	GO:0006139-nucleobase-containing compound metabolic process(L=3),GO:0006152-purine nucleoside catabolic process(L=7),GO:0006163-purine nucleotide metabolic process(L=5),GO:0006195-purine nucleotide catabolic process(L=7),GO:0006200-obsolete ATP catabolic process(L=),GO:0006351-transcription, DNA-templated(L=5),GO:0006355-regulation of transcription, DNA-templated(L=7),GO:0006357-regulation of tra…	GO:0000228-nuclear chromosome(L=5),GO:0005575-cellular_component(L=0),GO:0005576-extracellular region(L=1),GO:0005622-intracellular(L=3),GO:0005623-cell(L=1),GO:0005634-nucleus(L=5),GO:0005694-chromosome(L=4),GO:0005737-cytoplasm(L=4),GO:0005739-mitochondrion(L=5),GO:0031974-membrane-enclosed lumen(L=1),GO:0031981-nuclear lumen(L=6),GO:0032991-macromolecular complex(L=1),GO:0043226-organelle(L=1)…	GO:0003674-molecular_function(L=0),GO:0003676-nucleic acid binding(L=3),GO:0003677-DNA binding(L=4),GO:0003824-catalytic activity(L=1),GO:0005488-binding(L=1),GO:0005515-protein binding(L=2),GO:0008134-transcription factor binding(L=3),GO:0016462-pyrophosphatase activity(L=5),GO:0016787-hydrolase activity(L=2),GO:0016817-hydrolase activity, acting on acid anhydrides(L=3),GO:0016818-hydrolase acti…
FCIRG_00211T1	XP_018750206.1 structural maintenance-chromosome 3 (chondroitin sulfate proteoglycan 6) [Fusarium verticillioides 7600]	95.6	0	100.000000	Fusarium verticillioides 7600	RefSeq	Complete	Yes	5507.FOXG_02072P0	0.0	1805.8	SMC3	Fungi	03KFI@ascNOG,0PHGY@fuNOG,0SDS0@hypNOG,12Q1V@opiNOG,19QID@sordNOG,COG1196@NOG,KOG0964@euNOG	Chromosome segregation protein	PFAM (SMC_N, SMC_hinge), SMART (COIL, SMC_hinge)	GO:0000003-reproduction(L=1),GO:0000070-mitotic sister chromatid segregation(L=5),GO:0000278-mitotic cell cycle(L=4),GO:0000280-nuclear division(L=5),GO:0000819-sister chromatid segregation(L=6),GO:0003006-developmental process involved in reproduction(L=2),GO:0006139-nucleobase-containing compound metabolic process(L=3),GO:0006152-purine nucleoside catabolic process(L=7),GO:0006163-purine nucleo…	GO:0000228-nuclear chromosome(L=5),GO:0000785-chromatin(L=5),GO:0000790-nuclear chromatin(L=5),GO:0000793-condensed chromosome(L=5),GO:0000794-condensed nuclear chromosome(L=5),GO:0000798-nuclear cohesin complex(L=6),GO:0005575-cellular_component(L=0),GO:0005622-intracellular(L=3),GO:0005623-cell(L=1),GO:0005634-nucleus(L=5),GO:0005694-chromosome(L=4),GO:0005737-cytoplasm(L=4),GO:0005829-cytosol(…	GO:0003674-molecular_function(L=0),GO:0003824-catalytic activity(L=1),GO:0016462-pyrophosphatase activity(L=5),GO:0016787-hydrolase activity(L=2),GO:0016817-hydrolase activity, acting on acid anhydrides(L=3),GO:0016818-hydrolase activity, acting on acid anhydrides, in phosphorus-containing anhydrides(L=4),GO:0016887-ATPase activity(L=7),GO:0017111-nucleoside-triphosphatase activity(L=6),
FCIRG_00212T1	XP_018750205.1 hypothetical protein FVEG_05232 [Fusarium verticillioides 7600]	96.2	2.5e-164	100.000000	Fusarium verticillioides 7600	RefSeq	Complete	No	117187.FVEG_05232T0	7.4e-165	585.1	MRPL17	Fungi	03MX6@ascNOG,0PMZF@fuNOG,0SI04@hypNOG,0WYHJ@necNOG,11HSF@NOG,13QJW@opiNOG,19JWX@sordNOG,KOG4548@euNOG	mitochondrial 54S ribosomal protein YmL17 YmL30	PFAM (MRP-L46, NUDIX)	GO:0006412-translation(L=5),GO:0006996-organelle organization(L=3),GO:0007005-mitochondrion organization(L=4),GO:0008150-biological_process(L=0),GO:0008152-metabolic process(L=1),GO:0009058-biosynthetic process(L=2),GO:0009059-macromolecule biosynthetic process(L=4),GO:0009987-cellular process(L=1),GO:0010467-gene expression(L=4),GO:0016043-cellular component organization(L=2),GO:0019538-protein …	GO:0000313-organellar ribosome(L=2),GO:0000315-organellar large ribosomal subunit(L=6),GO:0005575-cellular_component(L=0),GO:0005622-intracellular(L=3),GO:0005623-cell(L=1),GO:0005737-cytoplasm(L=4),GO:0005739-mitochondrion(L=5),GO:0005759-mitochondrial matrix(L=6),GO:0005761-mitochondrial ribosome(L=5),GO:0005762-mitochondrial large ribosomal subunit(L=4),GO:0005840-ribosome(L=5),GO:0015934-larg…	GO:0003674-molecular_function(L=0),GO:0003735-structural constituent of ribosome(L=2),GO:0005198-structural molecule activity(L=1),
FCIRG_00213T1	XP_018750204.1 hypothetical protein FVEG_05231 [Fusarium verticillioides 7600]	92.6	1.3e-308	100.000000	Fusarium verticillioides 7600	RefSeq	Complete	No	5507.FOXG_02070P0	0.0	1083.6	FG06756.1	Fungi	03IGA@ascNOG,0PFHV@fuNOG,0SAPY@hypNOG,0YZAI@NOG,13JQP@opiNOG,19K8U@sordNOG,KOG0825@euNOG	PHD	PFAM (PHD, zf-C3HC4), SMART (RING, PHD, COIL)
FCIRG_00214T1	XP_007810076.1 60S ribosomal protein L37a [Metarhizium acridum CQMa 102]	88.0	2.5e-42	89.300000	Metarhizium acridum CQMa 102	RefSeq	Partial 5 Prime	Yes	5507.FOXG_02068P0	3e-44	183.0	RPL43	Fungi	03T40@ascNOG,0PQ1G@fuNOG,0SKY3@hypNOG,13UMX@opiNOG,19SQQ@sordNOG,COG1997@NOG,KOG0402@euNOG	60S ribosomal protein L43	PFAM (Ribosomal_L37ae)	GO:0002181-cytoplasmic translation(L=7),GO:0006412-translation(L=5),GO:0007275-multicellular organism development(L=3),GO:0008150-biological_process(L=0),GO:0008152-metabolic process(L=1),GO:0009058-biosynthetic process(L=2),GO:0009059-macromolecule biosynthetic process(L=4),GO:0009987-cellular process(L=1),GO:0010467-gene expression(L=4),GO:0019538-protein metabolic process(L=3),GO:0032501-multi…	GO:0005575-cellular_component(L=0),GO:0005622-intracellular(L=3),GO:0005623-cell(L=1),GO:0005737-cytoplasm(L=4),GO:0005829-cytosol(L=4),GO:0005840-ribosome(L=5),GO:0015934-large ribosomal subunit(L=6),GO:0022625-cytosolic large ribosomal subunit(L=6),GO:0022626-cytosolic ribosome(L=5),GO:0030529-intracellular ribonucleoprotein complex(L=4),GO:0032991-macromolecular complex(L=1),GO:0043226-organel…	GO:0003674-molecular_function(L=0),GO:0003735-structural constituent of ribosome(L=2),GO:0005198-structural molecule activity(L=1),
FCIRG_00215T1	XP_018750201.1 hypothetical protein FVEG_05229 [Fusarium verticillioides 7600]	90.9	3.8e-210	100.000000	Fusarium verticillioides 7600	RefSeq	Complete	No	5507.FOXG_02067P0	5.4e-221	771.9	FG06758.1	Fungi	03KE3@ascNOG,0PHFU@fuNOG,0SG0X@hypNOG,13IA4@opiNOG,19MVF@sordNOG,COG3268@NOG,KOG2733@euNOG	saccharopine dehydrogenase	PFAM (Saccharop_dh, Epimerase, 3Beta_HSD, NmrA, KR), SMART (TRANS)
FCIRG_00216T1							Partial 3 Prime		117187.FVEG_05228T0	4.8e-136	489.2	PGUG_03449	Fungi	03M4K@ascNOG,0PFZK@fuNOG,0SBCI@hypNOG,0WXV0@necNOG,12SQS@opiNOG,19JUU@sordNOG,COG1723@NOG,KOG2861@euNOG	sporulation protein RMD1	PFAM (DUF155), SMART (TRANS, COIL)	GO:0000003-reproduction(L=1),GO:0007049-cell cycle(L=3),GO:0007126-meiotic nuclear division(L=4),GO:0008150-biological_process(L=0),GO:0009987-cellular process(L=1),GO:0022402-cell cycle process(L=4),GO:0044699-single-organism process(L=1),GO:0044763-single-organism cellular process(L=2),GO:0048610-obsolete cellular process involved in reproduction(L=),GO:0051321-meiotic cell cycle(L=3),	GO:0000922-spindle pole(L=5),GO:0005575-cellular_component(L=0),GO:0005622-intracellular(L=3),GO:0005623-cell(L=1),GO:0005634-nucleus(L=5),GO:0005635-nuclear envelope(L=4),GO:0005737-cytoplasm(L=4),GO:0005815-microtubule organizing center(L=6),GO:0005816-spindle pole body(L=7),GO:0005819-spindle(L=6),GO:0005856-cytoskeleton(L=5),GO:0012505-endomembrane system(L=3),GO:0015630-microtubule cytoskele…
FCIRG_00217T1	XP_018759201.1 hypothetical protein FVEG_11544 [Fusarium verticillioides 7600]	96.7	4e-277	100.000000	Fusarium verticillioides 7600	RefSeq	Complete	No	117187.FVEG_11544T0	1.2e-277	960.7	PGUG_04779	Fungi	03JZN@ascNOG,0PPR1@fuNOG,0SGB3@hypNOG,0WUGK@necNOG,12SC6@opiNOG,19JC3@sordNOG,COG5169@NOG,KOG0627@euNOG	Flocculation suppression protein	PFAM (HSF_DNA-bind), SMART (HSF, COIL)	GO:0000122-negative regulation of transcription from RNA polymerase II promoter(L=8),GO:0001558-regulation of cell growth(L=4),GO:0006355-regulation of transcription, DNA-templated(L=7),GO:0006357-regulation of transcription from RNA polymerase II promoter(L=8),GO:0008150-biological_process(L=0),GO:0009889-regulation of biosynthetic process(L=4),GO:0009890-negative regulation of biosynthetic proc…	GO:0005575-cellular_component(L=0),GO:0005622-intracellular(L=3),GO:0005623-cell(L=1),GO:0005634-nucleus(L=5),GO:0043226-organelle(L=1),GO:0043227-membrane-bounded organelle(L=2),GO:0043229-intracellular organelle(L=3),GO:0043231-intracellular membrane-bounded organelle(L=4),GO:0044424-intracellular part(L=3),GO:0044464-cell part(L=2),	GO:0000975-regulatory region DNA binding(L=5),GO:0000976-transcription regulatory region sequence-specific DNA binding(L=7),GO:0000977-RNA polymerase II regulatory region sequence-specific DNA binding(L=8),GO:0000978-RNA polymerase II core promoter proximal region sequence-specific DNA binding(L=9),GO:0000987-core promoter proximal region sequence-specific DNA binding(L=8),GO:0000988-transcriptio…
FCIRG_00218T1							Complete		5507.FOXG_12802P0	2.6e-46	190.7		Fungi	04ACM@ascNOG,0KP67@euNOG,0QACX@fuNOG,0SKMB@hypNOG,10WU8@NOG,1371S@opiNOG,1A565@sordNOG	NA
FCIRG_00219T1	XP_018759199.1 hypothetical protein FVEG_11542 [Fusarium verticillioides 7600]	93.0	7.3e-212	100.000000	Fusarium verticillioides 7600	RefSeq	Complete	No	117187.FVEG_11542T0	2.2e-212	743.4	FG10866.1	Fungi	03IRU@ascNOG,0IWTF@euNOG,0PIBJ@fuNOG,0SA3F@hypNOG,0WXHD@necNOG,11TXQ@NOG,12R2B@opiNOG,1A5D4@sordNOG	Thermatolerance membrane protein Dlt1	SMART (TRANS, COIL)
FCIRG_00220T1	XP_018759198.1 hypothetical protein FVEG_11541 [Fusarium verticillioides 7600]	95.0	0	100.000000	Fusarium verticillioides 7600	RefSeq	Complete	No	5507.FOXG_12800P0	0.0	1175.2	FG10865.1	Fungi	03M5U@ascNOG,0IF6H@euNOG,0PIF1@fuNOG,0SH9W@hypNOG,11EXA@NOG,12S23@opiNOG,19J9C@sordNOG	Nuclear envelope protein	PFAM (Ndc1_Nup), SMART (TRANS)	GO:0000226-microtubule cytoskeleton organization(L=4),GO:0000278-mitotic cell cycle(L=4),GO:0000280-nuclear division(L=5),GO:0006461-protein complex assembly(L=5),GO:0006996-organelle organization(L=3),GO:0007010-cytoskeleton organization(L=4),GO:0007017-microtubule-based process(L=3),GO:0007049-cell cycle(L=3),GO:0007051-spindle organization(L=5),GO:0007052-mitotic spindle organization(L=5),GO:0…	GO:0000922-spindle pole(L=5),GO:0005575-cellular_component(L=0),GO:0005622-intracellular(L=3),GO:0005623-cell(L=1),GO:0005634-nucleus(L=5),GO:0005635-nuclear envelope(L=4),GO:0005643-nuclear pore(L=5),GO:0005737-cytoplasm(L=4),GO:0005783-endoplasmic reticulum(L=4),GO:0005815-microtubule organizing center(L=6),GO:0005816-spindle pole body(L=7),GO:0005819-spindle(L=6),GO:0005856-cytoskeleton(L=5),G…	GO:0003674-molecular_function(L=0),GO:0005488-binding(L=1),GO:0005515-protein binding(L=2),GO:0043495-protein anchor(L=3),
FCIRG_00221T1	XP_018759197.1 syntaxin 7 [Fusarium verticillioides 7600]	95.0	4.4e-98	90.200000	Fusarium verticillioides 7600	RefSeq	Complete	Yes	5507.FOXG_12799P0	2.6e-99	367.1	FG10864.1	Fungi	03MI2@ascNOG,0PK1B@fuNOG,0SA3X@hypNOG,13M1D@opiNOG,19PY0@sordNOG,COG5325@NOG,KOG0811@euNOG	SNARE domain protein	PFAM (SNARE), SMART (TRANS, t_SNARE, COIL)	GO:0000011-vacuole inheritance(L=5),GO:0001505-regulation of neurotransmitter levels(L=3),GO:0001956-positive regulation of neurotransmitter secretion(L=5),GO:0003001-obsolete generation of a signal involved in cell-cell signaling(L=),GO:0003008-system process(L=2),GO:0006810-transport(L=3),GO:0006836-neurotransmitter transport(L=4),GO:0006886-intracellular protein transport(L=5),GO:0006887-exocy…	GO:0000322-storage vacuole(L=6),GO:0000323-lytic vacuole(L=6),GO:0000324-fungal-type vacuole(L=7),GO:0000329-fungal-type vacuole membrane(L=7),GO:0005575-cellular_component(L=0),GO:0005622-intracellular(L=3),GO:0005623-cell(L=1),GO:0005737-cytoplasm(L=4),GO:0005768-endosome(L=5),GO:0005773-vacuole(L=5),GO:0005774-vacuolar membrane(L=6),GO:0005783-endoplasmic reticulum(L=4),GO:0005794-Golgi appara…	GO:0000149-SNARE binding(L=3),GO:0001948-glycoprotein binding(L=3),GO:0003674-molecular_function(L=0),GO:0005484-SNAP receptor activity(L=3),GO:0005488-binding(L=1),GO:0005515-protein binding(L=2),GO:0046982-protein heterodimerization activity(L=4),GO:0046983-protein dimerization activity(L=3),GO:0047485-protein N-terminus binding(L=3),
FCIRG_00222T1	XP_018759196.1 hypothetical protein FVEG_17047 [Fusarium verticillioides 7600]	94.3	5.1e-187	100.000000	Fusarium verticillioides 7600	RefSeq	Complete	No	229533.XP_391039.1	2.3e-90	337.8	FG10863.1	Fungi	03V7D@ascNOG,0J4EK@euNOG,0PT1V@fuNOG,0SETC@hypNOG,0WXIF@necNOG,0YT1G@NOG,13X4R@opiNOG,19SYB@sordNOG	60Kd inner membrane protein	PFAM (60KD_IMP), SMART (TRANS)		GO:0005575-cellular_component(L=0),GO:0016020-membrane(L=1),
FCIRG_00223T1	XP_018759195.1 alpha-1,2-mannosyltransferase alg-11 [Fusarium verticillioides 7600]	86.9	2.4e-240	95.900000	Fusarium verticillioides 7600	RefSeq	Complete	Yes	5507.FOXG_12797P0	6.1e-245	851.7	ALG11	Fungi	03MN8@ascNOG,0PIAX@fuNOG,0SGU6@hypNOG,12Q59@opiNOG,19PAE@sordNOG,COG0438@NOG,KOG1387@euNOG	alpha-1,2-mannosyltransferase ALG11	PFAM (Glycos_transf_1), SMART (TRANS, SIGNAL)	GO:0005975-carbohydrate metabolic process(L=3),GO:0006464-cellular protein modification process(L=5),GO:0006486-protein glycosylation(L=6),GO:0006488-dolichol-linked oligosaccharide biosynthetic process(L=5),GO:0006490-oligosaccharide-lipid intermediate biosynthetic process(L=4),GO:0006629-lipid metabolic process(L=3),GO:0007275-multicellular organism development(L=3),GO:0008150-biological_proces…	GO:0005575-cellular_component(L=0),GO:0005622-intracellular(L=3),GO:0005623-cell(L=1),GO:0005737-cytoplasm(L=4),GO:0005783-endoplasmic reticulum(L=4),GO:0005789-endoplasmic reticulum membrane(L=3),GO:0012505-endomembrane system(L=3),GO:0016020-membrane(L=1),GO:0031090-organelle membrane(L=3),GO:0042175-nuclear outer membrane-endoplasmic reticulum membrane network(L=3),GO:0043226-organelle(L=1),GO…	GO:0000026-alpha-1,2-mannosyltransferase activity(L=6),GO:0000030-mannosyltransferase activity(L=5),GO:0003674-molecular_function(L=0),GO:0003824-catalytic activity(L=1),GO:0016740-transferase activity(L=2),GO:0016757-transferase activity, transferring glycosyl groups(L=3),GO:0016758-transferase activity, transferring hexosyl groups(L=4),
FCIRG_00224T1	XP_018759193.1 gamma-glutamyltransferase [Fusarium verticillioides 7600]	96.1	0	100.000000	Fusarium verticillioides 7600	RefSeq	Complete	Yes	5507.FOXG_12796P0	4.3e-309	1065.1	PGUG_04722	Fungi	03IEE@ascNOG,0PGQX@fuNOG,0SATH@hypNOG,12RPB@opiNOG,19QVU@sordNOG,COG0405@NOG,KOG2410@euNOG	gamma-glutamyltranspeptidase	PFAM (G_glu_transpept), SMART (SIGNAL, TRANS)	GO:0006082-organic acid metabolic process(L=3),GO:0006518-peptide metabolic process(L=4),GO:0006520-cellular amino acid metabolic process(L=3),GO:0006575-cellular modified amino acid metabolic process(L=3),GO:0006749-glutathione metabolic process(L=4),GO:0006751-glutathione catabolic process(L=5),GO:0006790-sulfur compound metabolic process(L=3),GO:0006805-xenobiotic metabolic process(L=5),GO:000…	GO:0000322-storage vacuole(L=6),GO:0000323-lytic vacuole(L=6),GO:0000324-fungal-type vacuole(L=7),GO:0005575-cellular_component(L=0),GO:0005622-intracellular(L=3),GO:0005623-cell(L=1),GO:0005737-cytoplasm(L=4),GO:0005773-vacuole(L=5),GO:0005774-vacuolar membrane(L=6),GO:0005783-endoplasmic reticulum(L=4),GO:0005789-endoplasmic reticulum membrane(L=3),GO:0012505-endomembrane system(L=3),GO:0016020…	GO:0003674-molecular_function(L=0),GO:0003824-catalytic activity(L=1),GO:0003840-gamma-glutamyltransferase activity(L=5),GO:0016740-transferase activity(L=2),GO:0016746-transferase activity, transferring acyl groups(L=3),GO:0016755-transferase activity, transferring amino-acyl groups(L=4),
FCIRG_00225T1	XP_018759192.1 hypothetical protein FVEG_11536 [Fusarium verticillioides 7600]	92.6	1.5e-291	99.800000	Fusarium verticillioides 7600	RefSeq	Complete	No	117187.FVEG_11536T0	4.6e-292	1008.4	TRM2	Fungi	03JAW@ascNOG,0PGD0@fuNOG,0SA8Y@hypNOG,0WV07@necNOG,12W7Z@opiNOG,1A54W@sordNOG,COG2265@NOG,KOG2187@euNOG	trna (uracil-5-)-methyltransferase	PFAM (tRNA_U5-meth_tr, Methyltransf_15, TRAM, PrmA, MTS, Cons_hypoth95, Met_10, UPF0020)	GO:0001510-RNA methylation(L=4),GO:0006139-nucleobase-containing compound metabolic process(L=3),GO:0006259-DNA metabolic process(L=4),GO:0006281-DNA repair(L=5),GO:0006302-double-strand break repair(L=7),GO:0006396-RNA processing(L=5),GO:0006399-tRNA metabolic process(L=7),GO:0006400-tRNA modification(L=8),GO:0006725-cellular aromatic compound metabolic process(L=3),GO:0006807-nitrogen compound …	GO:0005575-cellular_component(L=0),GO:0005622-intracellular(L=3),GO:0005623-cell(L=1),GO:0005634-nucleus(L=5),GO:0005737-cytoplasm(L=4),GO:0005739-mitochondrion(L=5),GO:0043226-organelle(L=1),GO:0043227-membrane-bounded organelle(L=2),GO:0043229-intracellular organelle(L=3),GO:0043231-intracellular membrane-bounded organelle(L=4),GO:0044424-intracellular part(L=3),GO:0044444-cytoplasmic part(L=4)…	GO:0000014-single-stranded DNA endodeoxyribonuclease activity(L=7),GO:0003674-molecular_function(L=0),GO:0003824-catalytic activity(L=1),GO:0004518-nuclease activity(L=4),GO:0004519-endonuclease activity(L=5),GO:0004520-endodeoxyribonuclease activity(L=6),GO:0004527-exonuclease activity(L=5),GO:0004529-exodeoxyribonuclease activity(L=6),GO:0004536-deoxyribonuclease activity(L=5),GO:0008168-methyl…
FCIRG_00226T1	XP_018759191.1 hypothetical protein FVEG_11535 [Fusarium verticillioides 7600]	98.2	0	100.000000	Fusarium verticillioides 7600	RefSeq	Complete	No	5507.FOXG_12794P0	0.0	1275.8	PGUG_05041	Fungi	03K8Q@ascNOG,0PIQT@fuNOG,0SEZY@hypNOG,0XQNT@NOG,12TYB@opiNOG,19QE4@sordNOG,KOG4151@euNOG	Actin cytoskeleton organization protein	PFAM (UNC45-central), SMART (TRANS, ARM)	GO:0000003-reproduction(L=1),GO:0000910-cytokinesis(L=4),GO:0000912-assembly of actomyosin apparatus involved in cytokinesis(L=5),GO:0000915-actomyosin contractile ring assembly(L=7),GO:0003006-developmental process involved in reproduction(L=2),GO:0006139-nucleobase-containing compound metabolic process(L=3),GO:0006259-DNA metabolic process(L=4),GO:0006403-RNA localization(L=3),GO:0006725-cellul…	GO:0005575-cellular_component(L=0),GO:0005622-intracellular(L=3),GO:0005623-cell(L=1),GO:0005634-nucleus(L=5),GO:0005737-cytoplasm(L=4),GO:0005826-actomyosin contractile ring(L=5),GO:0005829-cytosol(L=4),GO:0005844-polysome(L=5),GO:0005856-cytoskeleton(L=5),GO:0005938-cell cortex(L=5),GO:0015629-actin cytoskeleton(L=6),GO:0030529-intracellular ribonucleoprotein complex(L=4),GO:0032153-cell divisi…	GO:0003674-molecular_function(L=0),GO:0005488-binding(L=1),GO:0005515-protein binding(L=2),GO:0008092-cytoskeletal protein binding(L=3),GO:0017022-myosin binding(L=4),
FCIRG_00227T1	XP_018759190.1 transcription initiation factor TFIIH subunit 3 [Fusarium verticillioides 7600]	98.3	3.5e-183	100.000000	Fusarium verticillioides 7600	RefSeq	Complete	Yes	117187.FVEG_11534T0	1e-183	647.9	TFB4	Fungi	03M3I@ascNOG,0PIUI@fuNOG,0SFH3@hypNOG,0WW1U@necNOG,12TS9@opiNOG,19J1M@sordNOG,COG5242@NOG,KOG2487@euNOG	Transcription factor	PFAM (Tfb4)	GO:0006139-nucleobase-containing compound metabolic process(L=3),GO:0006259-DNA metabolic process(L=4),GO:0006281-DNA repair(L=5),GO:0006289-nucleotide-excision repair(L=7),GO:0006351-transcription, DNA-templated(L=5),GO:0006352-DNA-templated transcription, initiation(L=7),GO:0006355-regulation of transcription, DNA-templated(L=7),GO:0006357-regulation of transcription from RNA polymerase II prom…	GO:0000109-nucleotide-excision repair complex(L=6),GO:0000112-nucleotide-excision repair factor 3 complex(L=7),GO:0000428-DNA-directed RNA polymerase complex(L=5),GO:0000439-core TFIIH complex(L=6),GO:0005575-cellular_component(L=0),GO:0005622-intracellular(L=3),GO:0005623-cell(L=1),GO:0005634-nucleus(L=5),GO:0005654-nucleoplasm(L=5),GO:0005667-transcription factor complex(L=4),GO:0005675-holo TF…	GO:0000988-transcription factor activity, protein binding(L=1),GO:0000990-transcription factor activity, core RNA polymerase binding(L=2),GO:0000991-transcription factor activity, core RNA polymerase II binding(L=3),GO:0003674-molecular_function(L=0),
FCIRG_00228T1	XP_018759189.1 hypothetical protein FVEG_11533 [Fusarium verticillioides 7600]	91.4	0	100.000000	Fusarium verticillioides 7600	RefSeq	Complete	No	5507.FOXG_12792P0	0.0	1079.7	FG10857.1	Fungi	03MR9@ascNOG,0PHRR@fuNOG,0SCH5@hypNOG,12PY1@opiNOG,19M25@sordNOG,COG1446@NOG,KOG1592@euNOG	asparaginase	PFAM (Asparaginase_2), SMART (COIL)	GO:0008150-biological_process(L=0),GO:0008152-metabolic process(L=1),	GO:0005575-cellular_component(L=0),GO:0005622-intracellular(L=3),GO:0005623-cell(L=1),GO:0005737-cytoplasm(L=4),GO:0005829-cytosol(L=4),GO:0044424-intracellular part(L=3),GO:0044444-cytoplasmic part(L=4),GO:0044464-cell part(L=2),	GO:0003674-molecular_function(L=0),GO:0003824-catalytic activity(L=1),GO:0004175-endopeptidase activity(L=5),GO:0004298-threonine-type endopeptidase activity(L=6),GO:0008233-peptidase activity(L=3),GO:0016787-hydrolase activity(L=2),GO:0070003-threonine-type peptidase activity(L=5),GO:0070011-peptidase activity, acting on L-amino acid peptides(L=4),
FCIRG_00229T1	XP_018759188.1 actin-like protein 3 [Fusarium verticillioides 7600]	100.0	8.4e-257	91.100000	Fusarium verticillioides 7600	RefSeq	Partial 5 Prime	Yes	117187.FVEG_11532T0	2.5e-257	892.9	ARP3	Fungi	03J1C@ascNOG,0PGM8@fuNOG,0SAP2@hypNOG,0WVP0@necNOG,12S7T@opiNOG,19Q6U@sordNOG,COG5277@NOG,KOG0678@euNOG	Arp2 3 complex	PFAM (Actin), SMART (ACTIN)	GO:0000001-mitochondrion inheritance(L=5),GO:0000147-actin cortical patch assembly(L=4),GO:0000902-cell morphogenesis(L=5),GO:0000910-cytokinesis(L=4),GO:0000912-assembly of actomyosin apparatus involved in cytokinesis(L=5),GO:0000915-actomyosin contractile ring assembly(L=7),GO:0006461-protein complex assembly(L=5),GO:0006810-transport(L=3),GO:0006897-endocytosis(L=5),GO:0006928-movement of cell…	GO:0005575-cellular_component(L=0),GO:0005622-intracellular(L=3),GO:0005623-cell(L=1),GO:0005737-cytoplasm(L=4),GO:0005829-cytosol(L=4),GO:0005856-cytoskeleton(L=5),GO:0005885-Arp2/3 protein complex(L=6),GO:0005886-plasma membrane(L=3),GO:0005938-cell cortex(L=5),GO:0015629-actin cytoskeleton(L=6),GO:0016020-membrane(L=1),GO:0030479-actin cortical patch(L=5),GO:0030863-cortical cytoskeleton(L=5),…	GO:0000166-nucleotide binding(L=3),GO:0001882-nucleoside binding(L=3),GO:0001883-purine nucleoside binding(L=4),GO:0003674-molecular_function(L=0),GO:0005488-binding(L=1),GO:0005524-ATP binding(L=7),GO:0017076-purine nucleotide binding(L=4),GO:0030554-adenyl nucleotide binding(L=5),GO:0032549-ribonucleoside binding(L=4),GO:0032550-purine ribonucleoside binding(L=5),GO:0032553-ribonucleotide bindi…
FCIRG_00230T1	XP_018759186.1 alcohol dehydrogenase 1 [Fusarium verticillioides 7600]	92.3	3.8e-196	100.000000	Fusarium verticillioides 7600	RefSeq	Complete	Yes	5507.FOXG_12790P0	3e-197	693.0	ADH1	Fungi	03J33@ascNOG,0PH61@fuNOG,0SDVP@hypNOG,12PRI@opiNOG,1A34F@sordNOG,COG1064@NOG,KOG0023@euNOG	alcohol dehydrogenase	PFAM (ADH_N, ADH_zinc_N)	GO:0000947-amino acid catabolic process to alcohol via Ehrlich pathway(L=6),GO:0000955-amino acid catabolic process via Ehrlich pathway(L=5),GO:0005975-carbohydrate metabolic process(L=3),GO:0005996-monosaccharide metabolic process(L=4),GO:0006006-glucose metabolic process(L=7),GO:0006007-glucose catabolic process(L=7),GO:0006066-alcohol metabolic process(L=4),GO:0006067-ethanol metabolic process…	GO:0005575-cellular_component(L=0),GO:0005622-intracellular(L=3),GO:0005623-cell(L=1),GO:0005737-cytoplasm(L=4),GO:0005739-mitochondrion(L=5),GO:0005759-mitochondrial matrix(L=6),GO:0005829-cytosol(L=4),GO:0005886-plasma membrane(L=3),GO:0016020-membrane(L=1),GO:0031974-membrane-enclosed lumen(L=1),GO:0043226-organelle(L=1),GO:0043227-membrane-bounded organelle(L=2),GO:0043229-intracellular organ…	GO:0003674-molecular_function(L=0),GO:0003824-catalytic activity(L=1),GO:0004022-alcohol dehydrogenase (NAD) activity(L=5),GO:0016491-oxidoreductase activity(L=2),GO:0016614-oxidoreductase activity, acting on CH-OH group of donors(L=3),GO:0016616-oxidoreductase activity, acting on the CH-OH group of donors, NAD or NADP as acceptor(L=4),GO:0019170-methylglyoxal reductase (NADH-dependent) activity(…
FCIRG_00231T1
FCIRG_00232T1	XP_018759153.1 hypothetical protein FVEG_11529 [Fusarium verticillioides 7600]	88.5	5.1e-156	100.000000	Fusarium verticillioides 7600	RefSeq	Complete	No	117187.FVEG_11529T0	8.4e-123	445.3		Fungi	049NU@ascNOG,0KPQ5@euNOG,0QB21@fuNOG,0SMPS@hypNOG,0X19T@necNOG,10WB2@NOG,136CE@opiNOG,1A6JV@sordNOG	NA
FCIRG_00233T1	CCT71566.1 uncharacterized protein FFUJ_08347 [Fusarium fujikuroi IMI 58289]	85.6	4.1e-107	96.500000	Fusarium fujikuroi IMI 58289	NR	Complete	No	5507.FOXG_12788P0	3.1e-72	276.9		Fungi	049NU@ascNOG,0KPQ5@euNOG,0QB21@fuNOG,0SMPS@hypNOG,10WB2@NOG,136CE@opiNOG,1A6JV@sordNOG	NA
FCIRG_00234T1	XP_018759152.1 sterol carrier protein 2 [Fusarium verticillioides 7600]	99.3	1.5e-266	100.000000	Fusarium verticillioides 7600	RefSeq	Complete	Yes	117187.FVEG_11528T0	4.3e-267	925.2	FG10853.1	Fungi	03JEE@ascNOG,0PHV6@fuNOG,0SIG5@hypNOG,0WYQ2@necNOG,0XPRW@NOG,12RFH@opiNOG,19IQG@sordNOG,KOG1406@euNOG	Nonspecific lipid-transfer protein	PFAM (Thiolase_C, ACP_syn_III, Thiolase_N, ketoacyl-synt)
FCIRG_00235T1	XP_018251218.1 hypothetical protein FOXG_12785 [Fusarium oxysporum f. sp. lycopersici 4287]	97.2	0	100.000000	Fusarium oxysporum f. sp. lycopersici 4287	RefSeq	Complete	No	229533.XP_391027.1	0.0	1431.0		Fungi	03JIS@ascNOG,0IIE8@euNOG,0PJ22@fuNOG,0SC8K@hypNOG,0WYT3@necNOG,107DA@NOG,13I5E@opiNOG,19K9X@sordNOG	Fungal_trans	PFAM (Fungal_trans, Zn_clus), SMART (Fungal_trans, GAL4)
FCIRG_00236T1	CZR41460.1 related to transcription factor 25 [Fusarium proliferatum ET1]	93.3	0	100.000000	Fusarium proliferatum ET1	NR	Complete	Yes	5507.FOXG_12784P0	0.0	1100.5	FG10850.1	Fungi	03MRT@ascNOG,0PJK3@fuNOG,0SFGU@hypNOG,0XQ1Q@NOG,13I3Z@opiNOG,19R56@sordNOG,KOG2422@euNOG	nulp1-pending protein	PFAM (DUF654), SMART (COIL)	GO:0006508-proteolysis(L=4),GO:0006511-ubiquitin-dependent protein catabolic process(L=8),GO:0008150-biological_process(L=0),GO:0008152-metabolic process(L=1),GO:0009056-catabolic process(L=2),GO:0009057-macromolecule catabolic process(L=4),GO:0009987-cellular process(L=1),GO:0019538-protein metabolic process(L=3),GO:0019941-modification-dependent protein catabolic process(L=7),GO:0030163-protein…	GO:0005575-cellular_component(L=0),GO:0005622-intracellular(L=3),GO:0005623-cell(L=1),GO:0005737-cytoplasm(L=4),GO:0005829-cytosol(L=4),GO:0032991-macromolecular complex(L=1),GO:0043234-protein complex(L=2),GO:0044424-intracellular part(L=3),GO:0044444-cytoplasmic part(L=4),GO:0044464-cell part(L=2),GO:1990112-RQC complex(L=3),
FCIRG_00237T1	XP_003048172.1 hypothetical protein NECHADRAFT_93315 [Nectria haematococca mpVI 77-13-4]	78.1	1.3e-259	100.000000	Nectria haematococca mpVI 77-13-4	RefSeq	Complete	No	229533.XP_391025.1	1.7e-265	920.6	PGUG_02200	Fungi	03KCN@ascNOG,0PF82@fuNOG,0SGPH@hypNOG,0WYPY@necNOG,11J90@NOG,12SP2@opiNOG,19MIT@sordNOG,KOG1073@euNOG,KOG1666@euNOG	Vesicle transport V-snare protein	PFAM (V-SNARE_C, V-SNARE, DFDF, FFD_TFG), SMART (COIL, TRANS, t_SNARE)	GO:0006810-transport(L=3),GO:0006891-intra-Golgi vesicle-mediated transport(L=6),GO:0006892-post-Golgi vesicle-mediated transport(L=6),GO:0006896-Golgi to vacuole transport(L=4),GO:0006906-vesicle fusion(L=5),GO:0006996-organelle organization(L=3),GO:0007033-vacuole organization(L=4),GO:0007034-vacuolar transport(L=4),GO:0008150-biological_process(L=0),GO:0009987-cellular process(L=1),GO:0016043-…	GO:0000139-Golgi membrane(L=5),GO:0000322-storage vacuole(L=6),GO:0000323-lytic vacuole(L=6),GO:0000324-fungal-type vacuole(L=7),GO:0005575-cellular_component(L=0),GO:0005622-intracellular(L=3),GO:0005623-cell(L=1),GO:0005737-cytoplasm(L=4),GO:0005768-endosome(L=5),GO:0005770-late endosome(L=7),GO:0005773-vacuole(L=5),GO:0005794-Golgi apparatus(L=4),GO:0012505-endomembrane system(L=3),GO:0016020-…	GO:0003674-molecular_function(L=0),GO:0005484-SNAP receptor activity(L=3),GO:0005488-binding(L=1),GO:0005515-protein binding(L=2),
FCIRG_00238T1	XP_018759142.1 hypothetical protein FVEG_11522 [Fusarium verticillioides 7600]	97.7	7.9e-301	100.000000	Fusarium verticillioides 7600	RefSeq	Complete	No	117187.FVEG_11522T0	2.3e-301	1039.3	FG10848.1	Fungi	03N9V@ascNOG,0JR1K@euNOG,0PGJC@fuNOG,0SCQC@hypNOG,0WZF2@necNOG,13500@opiNOG,19Q4C@sordNOG,COG2907@NOG	amine oxidase	PFAM (Amino_oxidase), SMART (TRANS)
FCIRG_00239T1	XP_018759141.1 hypothetical protein FVEG_11521 [Fusarium verticillioides 7600]	92.0	7.8e-242	99.400000	Fusarium verticillioides 7600	RefSeq	Complete	No	229533.XP_391023.1	4.3e-156	556.6	FG10847.1	Fungi	049GB@ascNOG,0IMIS@euNOG,0QB8A@fuNOG,0SHW5@hypNOG,0WYN3@necNOG,10W62@NOG,13660@opiNOG,1A6XS@sordNOG	NA	SMART (TRANS)
FCIRG_00240T1	XP_018759139.1 cytochrome c oxidase assembly protein subunit 11 [Fusarium verticillioides 7600]	75.3	2.8e-117	98.300000	Fusarium verticillioides 7600	RefSeq	Complete	Yes	5507.FOXG_12779P0	4.8e-118	429.5	COX11	Fungi	03N4V@ascNOG,0PG5S@fuNOG,0SDSA@hypNOG,12RTK@opiNOG,19PGR@sordNOG,COG3175@NOG,KOG2540@euNOG	Cytochrome c oxidase assembly protein	PFAM (CtaG_Cox11), SMART (TRANS)	GO:0006091-generation of precursor metabolites and energy(L=3),GO:0006412-translation(L=5),GO:0006461-protein complex assembly(L=5),GO:0006996-organelle organization(L=3),GO:0007005-mitochondrion organization(L=4),GO:0008150-biological_process(L=0),GO:0008152-metabolic process(L=1),GO:0008535-respiratory chain complex IV assembly(L=8),GO:0009058-biosynthetic process(L=2),GO:0009059-macromolecule …	GO:0000313-organellar ribosome(L=2),GO:0000314-organellar small ribosomal subunit(L=6),GO:0005575-cellular_component(L=0),GO:0005622-intracellular(L=3),GO:0005623-cell(L=1),GO:0005737-cytoplasm(L=4),GO:0005739-mitochondrion(L=5),GO:0005740-mitochondrial envelope(L=6),GO:0005743-mitochondrial inner membrane(L=5),GO:0005758-mitochondrial intermembrane space(L=5),GO:0005759-mitochondrial matrix(L=6)…	GO:0003674-molecular_function(L=0),GO:0003824-catalytic activity(L=1),GO:0005488-binding(L=1),GO:0005507-copper ion binding(L=6),GO:0008168-methyltransferase activity(L=4),GO:0016740-transferase activity(L=2),GO:0016741-transferase activity, transferring one-carbon groups(L=3),GO:0043167-ion binding(L=2),GO:0043169-cation binding(L=3),GO:0046872-metal ion binding(L=4),GO:0046914-transition metal …
FCIRG_00241T1	XP_018759138.1 50S ribosomal protein L26e [Fusarium verticillioides 7600]	100.0	1.5e-66	89.500000	Fusarium verticillioides 7600	RefSeq	Partial 5 Prime	Yes	117187.FVEG_11519T0	4.4e-67	259.2	FG10845.1	Fungi	03S9Z@ascNOG,0PPNW@fuNOG,0SBNP@hypNOG,13Q5F@opiNOG,19REQ@sordNOG,COG0198@NOG,KOG3401@euNOG	60S ribosomal protein l26	PFAM (KOW), SMART (KOW)	GO:0002181-cytoplasmic translation(L=7),GO:0006412-translation(L=5),GO:0008150-biological_process(L=0),GO:0008152-metabolic process(L=1),GO:0009058-biosynthetic process(L=2),GO:0009059-macromolecule biosynthetic process(L=4),GO:0009987-cellular process(L=1),GO:0010467-gene expression(L=4),GO:0019538-protein metabolic process(L=3),GO:0034645-cellular macromolecule biosynthetic process(L=4),GO:0043…	GO:0005575-cellular_component(L=0),GO:0005622-intracellular(L=3),GO:0005623-cell(L=1),GO:0005634-nucleus(L=5),GO:0005730-nucleolus(L=5),GO:0005737-cytoplasm(L=4),GO:0005829-cytosol(L=4),GO:0005840-ribosome(L=5),GO:0015934-large ribosomal subunit(L=6),GO:0022625-cytosolic large ribosomal subunit(L=6),GO:0022626-cytosolic ribosome(L=5),GO:0030529-intracellular ribonucleoprotein complex(L=4),GO:0031…	GO:0003674-molecular_function(L=0),GO:0003676-nucleic acid binding(L=3),GO:0003723-RNA binding(L=4),GO:0003735-structural constituent of ribosome(L=2),GO:0005198-structural molecule activity(L=1),GO:0005488-binding(L=1),GO:0097159-organic cyclic compound binding(L=2),GO:1901363-heterocyclic compound binding(L=2),
FCIRG_00242T1	XP_018759137.1 hypothetical protein FVEG_11518 [Fusarium verticillioides 7600]	83.4	0	100.000000	Fusarium verticillioides 7600	RefSeq	Complete	No	5507.FOXG_12777P0	0.0	1385.9	FGSG_10844	Fungi	03YDB@ascNOG,0JBDD@euNOG,0PUKN@fuNOG,0SDTQ@hypNOG,0YR0C@NOG,141WD@opiNOG,19QZF@sordNOG	NA	SMART (COIL)
FCIRG_00243T1	XP_018759136.1 hypothetical protein FVEG_11517 [Fusarium verticillioides 7600]	99.2	1.9e-140	100.000000	Fusarium verticillioides 7600	RefSeq	Complete	No	117187.FVEG_11517T0	5.7e-141	505.4	FG10843.1	Fungi	03RQ5@ascNOG,0IXM8@euNOG,0PNZM@fuNOG,0SBGP@hypNOG,0WT62@necNOG,11T7E@NOG,13RV9@opiNOG,19IGU@sordNOG	Inherit from euNOG: Conserved hypothetical protein	SMART (PostSET)
FCIRG_00244T1	XP_018251203.1 hypothetical protein FOXG_12775 [Fusarium oxysporum f. sp. lycopersici 4287]	96.0	0	100.000000	Fusarium oxysporum f. sp. lycopersici 4287	RefSeq	Complete	No	5507.FOXG_12775P0	0.0	1234.2	FG10842.1	Fungi	03MYV@ascNOG,0IJK7@euNOG,0PI6S@fuNOG,0SHGC@hypNOG,0YPKW@NOG,13M3R@opiNOG,19JRV@sordNOG	NA	SMART (TRANS, SIGNAL, COIL)
FCIRG_00245T1	CZR41449.1 uncharacterized protein FPRO_11038 [Fusarium proliferatum ET1]	90.2	0	100.000000	Fusarium proliferatum ET1	NR	Complete	No	5507.FOXG_12774P0	0.0	1947.6	FG10841.1	Fungi	03Q0Y@ascNOG,0PIYY@fuNOG,0SENA@hypNOG,0XRET@NOG,12UCC@opiNOG,19IWB@sordNOG,KOG0897@euNOG	ubiquitin conjugating enzyme	PFAM (PARP, UQ_con), SMART (UBCc, TRANS)
FCIRG_00246T1	CCT71553.1 probable PRS5-ribose-phosphate pyrophosphokinases [Fusarium fujikuroi IMI 58289]	96.3	1.2e-251	100.000000	Fusarium fujikuroi IMI 58289	NR	Complete	Yes	117187.FVEG_11514T0	4.6e-237	825.5	PRS5	Fungi	03JPK@ascNOG,0PGS4@fuNOG,0SFHA@hypNOG,0WXIC@necNOG,12PB1@opiNOG,19J90@sordNOG,COG0462@NOG,KOG1448@euNOG	ribose-phosphate pyrophosphokinase	PFAM (Pribosyltran)	GO:0000910-cytokinesis(L=4),GO:0006015-5-phosphoribose 1-diphosphate biosynthetic process(L=7),GO:0006139-nucleobase-containing compound metabolic process(L=3),GO:0006163-purine nucleotide metabolic process(L=5),GO:0006725-cellular aromatic compound metabolic process(L=3),GO:0006753-nucleoside phosphate metabolic process(L=4),GO:0006793-phosphorus metabolic process(L=3),GO:0006796-phosphate-conta…	GO:0005575-cellular_component(L=0),GO:0005622-intracellular(L=3),GO:0005623-cell(L=1),GO:0005737-cytoplasm(L=4),GO:0044424-intracellular part(L=3),GO:0044464-cell part(L=2),	GO:0003674-molecular_function(L=0),GO:0003824-catalytic activity(L=1),GO:0004749-ribose phosphate diphosphokinase activity(L=5),GO:0016740-transferase activity(L=2),GO:0016772-transferase activity, transferring phosphorus-containing groups(L=3),GO:0016778-diphosphotransferase activity(L=4),
FCIRG_00247T1	XP_018759130.1 hypothetical protein FVEG_11513 [Fusarium verticillioides 7600]	99.3	3.3e-74	100.000000	Fusarium verticillioides 7600	RefSeq	Complete	No	117187.FVEG_11513T0	9.7e-75	284.6	FG10839.1	Fungi	03UHH@ascNOG,0PRR9@fuNOG,0SKVZ@hypNOG,0X0RW@necNOG,11TUG@NOG,13UWC@opiNOG,19SCS@sordNOG,KOG4168@euNOG	RNA polymerase Rpb4	PFAM (RNA_pol_Rpb4), SMART (RPOL4c)	GO:0006139-nucleobase-containing compound metabolic process(L=3),GO:0006351-transcription, DNA-templated(L=5),GO:0006352-DNA-templated transcription, initiation(L=7),GO:0006383-transcription from RNA polymerase III promoter(L=6),GO:0006384-transcription initiation from RNA polymerase III promoter(L=7),GO:0006725-cellular aromatic compound metabolic process(L=3),GO:0006807-nitrogen compound metabo…	GO:0000428-DNA-directed RNA polymerase complex(L=5),GO:0005575-cellular_component(L=0),GO:0005622-intracellular(L=3),GO:0005623-cell(L=1),GO:0005634-nucleus(L=5),GO:0005654-nucleoplasm(L=5),GO:0005666-DNA-directed RNA polymerase III complex(L=7),GO:0005737-cytoplasm(L=4),GO:0005829-cytosol(L=4),GO:0030880-RNA polymerase complex(L=4),GO:0031974-membrane-enclosed lumen(L=1),GO:0031981-nuclear lumen…	GO:0003674-molecular_function(L=0),GO:0003824-catalytic activity(L=1),GO:0003899-DNA-directed 5'-3' RNA polymerase activity(L=7),GO:0016740-transferase activity(L=2),GO:0016772-transferase activity, transferring phosphorus-containing groups(L=3),GO:0016779-nucleotidyltransferase activity(L=4),GO:0034062-5'-3' RNA polymerase activity(L=6),
FCIRG_00248T1	XP_018759131.1 hypothetical protein FVEG_11512 [Fusarium verticillioides 7600]	97.3	1.7e-101	100.000000	Fusarium verticillioides 7600	RefSeq	Complete	No	117187.FVEG_11512T0	5.2e-102	375.6		Fungi	03R4R@ascNOG,0PNCR@fuNOG,0SBXM@hypNOG,13PPK@opiNOG,19Q57@sordNOG,COG1100@NOG,KOG0393@euNOG	Rho-like small GTPase	PFAM (Ras, Miro, Arf), SMART (small_GTPase)
FCIRG_00249T1	XP_018759129.1 hypothetical protein FVEG_11511 [Fusarium verticillioides 7600]	95.2	1.3e-285	100.000000	Fusarium verticillioides 7600	RefSeq	Complete	No	5507.FOXG_12771P0	3.7e-289	998.8	FG10837.1	Fungi	03MCI@ascNOG,0PIEK@fuNOG,0SF5E@hypNOG,138U1@opiNOG,19MV3@sordNOG,COG0101@NOG,KOG2554@euNOG	tRNA pseudouridine synthase	PFAM (PseudoU_synth_1), SMART (COIL)	GO:0001522-pseudouridine synthesis(L=7),GO:0006139-nucleobase-containing compound metabolic process(L=3),GO:0006396-RNA processing(L=5),GO:0006399-tRNA metabolic process(L=7),GO:0006400-tRNA modification(L=8),GO:0006725-cellular aromatic compound metabolic process(L=3),GO:0006807-nitrogen compound metabolic process(L=2),GO:0008033-tRNA processing(L=7),GO:0008150-biological_process(L=0),GO:0008152…	GO:0005575-cellular_component(L=0),GO:0005622-intracellular(L=3),GO:0005623-cell(L=1),GO:0005634-nucleus(L=5),GO:0005737-cytoplasm(L=4),GO:0005829-cytosol(L=4),GO:0043226-organelle(L=1),GO:0043227-membrane-bounded organelle(L=2),GO:0043229-intracellular organelle(L=3),GO:0043231-intracellular membrane-bounded organelle(L=4),GO:0044424-intracellular part(L=3),GO:0044444-cytoplasmic part(L=4),GO:00…	GO:0003674-molecular_function(L=0),GO:0003824-catalytic activity(L=1),GO:0009982-pseudouridine synthase activity(L=4),GO:0016853-isomerase activity(L=2),GO:0016866-intramolecular transferase activity(L=3),
FCIRG_00250T1	XP_018759128.1 phosphatidylinositol glycan, class H [Fusarium verticillioides 7600]	97.6	4.2e-104	100.000000	Fusarium verticillioides 7600	RefSeq	Complete	Yes	5507.FOXG_12770P0	6.3e-104	382.1	FG10836.1	Fungi	03TCW@ascNOG,0J0B0@euNOG,0PQ61@fuNOG,0SK1G@hypNOG,11W6V@NOG,13VXF@opiNOG,19S80@sordNOG	GPI-GlcNAc transferase complex, PIG-H component	PFAM (PIG-H), SMART (TRANS)	GO:0006464-cellular protein modification process(L=5),GO:0006497-protein lipidation(L=6),GO:0006505-GPI anchor metabolic process(L=7),GO:0006506-GPI anchor biosynthetic process(L=7),GO:0006629-lipid metabolic process(L=3),GO:0006643-membrane lipid metabolic process(L=4),GO:0006644-phospholipid metabolic process(L=4),GO:0006650-glycerophospholipid metabolic process(L=5),GO:0006661-phosphatidylinos…	GO:0005575-cellular_component(L=0),GO:0005622-intracellular(L=3),GO:0005623-cell(L=1),GO:0005737-cytoplasm(L=4),GO:0005783-endoplasmic reticulum(L=4),GO:0005789-endoplasmic reticulum membrane(L=3),GO:0012505-endomembrane system(L=3),GO:0016020-membrane(L=1),GO:0031090-organelle membrane(L=3),GO:0042175-nuclear outer membrane-endoplasmic reticulum membrane network(L=3),GO:0043226-organelle(L=1),GO…
FCIRG_00251T1	XP_018761540.1 hypothetical protein FVEG_13361 [Fusarium verticillioides 7600]	82.5	4.2e-196	99.300000	Fusarium verticillioides 7600	RefSeq	Complete	No	117187.FVEG_13361T0	3.5e-183	646.4	FG11499.1	Fungi	03QR5@ascNOG,0IJ0N@euNOG,0PHHU@fuNOG,0SHXP@hypNOG,0WUUU@necNOG,11R90@NOG,13NR3@opiNOG,1A2JA@sordNOG	integral membrane protein	PFAM (Glyco_transf_54), SMART (TRANS, SIGNAL)
FCIRG_00252T1	CZR48860.1 uncharacterized protein FPRO_12302 [Fusarium proliferatum ET1]	80.2	2.5e-306	100.000000	Fusarium proliferatum ET1	NR	Complete	No	5507.FOXG_14518P0	9.7e-260	901.4		Fungi	04EBJ@ascNOG,0J4PA@euNOG,0QEI7@fuNOG,0SCN8@hypNOG,129PW@NOG,13XM7@opiNOG,1A3WR@sordNOG	Fungal specific transcription factor domain	PFAM (Zn_clus, Fungal_trans), SMART (GAL4)
FCIRG_00253T1	CZR48861.1 related to Rossmann fold nucleotide-binding protein [Fusarium proliferatum ET1]	94.4	7e-112	97.700000	Fusarium proliferatum ET1	NR	Complete	Yes	5507.FOXG_14519P0	2e-113	413.7	OSI_08151	Ancestor	COG1611@NOG	decarboxylase	PFAM (Lysine_decarbox, DUF3412)	GO:0006725-cellular aromatic compound metabolic process(L=3),GO:0006807-nitrogen compound metabolic process(L=2),GO:0008150-biological_process(L=0),GO:0008152-metabolic process(L=1),GO:0009058-biosynthetic process(L=2),GO:0009308-amine metabolic process(L=4),GO:0009690-cytokinin metabolic process(L=4),GO:0009691-cytokinin biosynthetic process(L=4),GO:0009719-response to endogenous stimulus(L=2),G…	GO:0005575-cellular_component(L=0),GO:0005622-intracellular(L=3),GO:0005623-cell(L=1),GO:0005634-nucleus(L=5),GO:0005737-cytoplasm(L=4),GO:0005829-cytosol(L=4),GO:0005886-plasma membrane(L=3),GO:0016020-membrane(L=1),GO:0043226-organelle(L=1),GO:0043227-membrane-bounded organelle(L=2),GO:0043229-intracellular organelle(L=3),GO:0043231-intracellular membrane-bounded organelle(L=4),GO:0044424-intra…	GO:0003674-molecular_function(L=0),GO:0005488-binding(L=1),GO:0005515-protein binding(L=2),GO:0042802-identical protein binding(L=3),GO:0042803-protein homodimerization activity(L=4),GO:0046983-protein dimerization activity(L=3),
FCIRG_00254T1	XP_018254090.1 hypothetical protein FOXG_14521 [Fusarium oxysporum f. sp. lycopersici 4287]	86.6	9.6e-215	92.400000	Fusarium oxysporum f. sp. lycopersici 4287	RefSeq	Complete	No	5507.FOXG_14521P0	3.6e-117	427.2		Fungi	040ZG@ascNOG,0JFKN@euNOG,0PYIN@fuNOG,0SKKB@hypNOG,0YTC8@NOG,1482K@opiNOG,1A3YX@sordNOG	NA	SMART (TRANS)
FCIRG_00255T1	XP_018761545.1 hypothetical protein FVEG_13364 [Fusarium verticillioides 7600]	90.4	7.8e-180	100.000000	Fusarium verticillioides 7600	RefSeq	Complete	No	5507.FOXG_14522P0	6.5e-183	645.2		Fungi	03TPA@ascNOG,0J0S6@euNOG,0PQYN@fuNOG,0SHW3@hypNOG,13UQK@opiNOG,1A66Z@sordNOG,COG1073@NOG	Alpha beta	PFAM (DLH, Peptidase_S15, DUF1100, Abhydrolase_1), SMART (SIGNAL, COIL)	GO:0000272-polysaccharide catabolic process(L=5),GO:0005975-carbohydrate metabolic process(L=3),GO:0005976-polysaccharide metabolic process(L=4),GO:0008150-biological_process(L=0),GO:0008152-metabolic process(L=1),GO:0009056-catabolic process(L=2),GO:0009057-macromolecule catabolic process(L=4),GO:0009251-glucan catabolic process(L=6),GO:0016052-carbohydrate catabolic process(L=4),GO:0043170-macr…		GO:0003674-molecular_function(L=0),GO:0003824-catalytic activity(L=1),GO:0004553-hydrolase activity, hydrolyzing O-glycosyl compounds(L=4),GO:0008422-beta-glucosidase activity(L=6),GO:0015926-glucosidase activity(L=5),GO:0016787-hydrolase activity(L=2),GO:0016798-hydrolase activity, acting on glycosyl bonds(L=3),GO:0046557-glucan endo-1,6-beta-glucosidase activity(L=7),
FCIRG_00256T1	CZR48865.1 probable norsolorinic acid reductase [Fusarium proliferatum ET1]	93.0	5.5e-213	100.000000	Fusarium proliferatum ET1	NR	Complete	Yes	5507.FOXG_14523P0	1.6e-209	733.8		Fungi	03XMD@ascNOG,0PVBR@fuNOG,0SK03@hypNOG,142JH@opiNOG,1A65D@sordNOG,COG0667@NOG,KOG1575@euNOG	Aldo/keto reductase family	PFAM (Aldo_ket_red)
FCIRG_00257T1	XP_018761547.1 hypothetical protein FVEG_13366 [Fusarium verticillioides 7600]	93.6	5.3e-178	100.000000	Fusarium verticillioides 7600	RefSeq	Complete	No	5507.FOXG_14524P0	2.1e-143	513.8		Fungi	03R8T@ascNOG,0IW5R@euNOG,0PN80@fuNOG,0SBH8@hypNOG,13PVC@opiNOG,1A2XV@sordNOG,COG0491@NOG	metallo-beta-lactamase domain protein	PFAM (Lactamase_B), SMART (Lactamase_B, SIGNAL, TRANS)		GO:0005575-cellular_component(L=0),GO:0005576-extracellular region(L=1),
FCIRG_00258T1	XP_018761548.1 hypothetical protein FVEG_13367 [Fusarium verticillioides 7600]	88.2	1.5e-239	100.000000	Fusarium verticillioides 7600	RefSeq	Complete	No	117187.FVEG_13367T0	3.4e-203	713.0		Fungi	04AX6@ascNOG,0KNSH@euNOG,0Q9V4@fuNOG,0SINU@hypNOG,0WXTV@necNOG,10X7A@NOG,137JP@opiNOG,1A418@sordNOG	Fungal_trans	PFAM (Zn_clus, Fungal_trans), SMART (GAL4, COIL, Fungal_trans, TRANS)
FCIRG_00259T1	XP_018761549.1 hypothetical protein FVEG_13368 [Fusarium verticillioides 7600]	91.7	5.6e-147	100.000000	Fusarium verticillioides 7600	RefSeq	Complete	No	117187.FVEG_13368T0	5.9e-137	492.3		Fungi	04B4R@ascNOG,0J22Y@euNOG,0Q9MX@fuNOG,0SFBQ@hypNOG,0WUK9@necNOG,11C2Z@NOG,137SV@opiNOG,1A3KA@sordNOG	)-reductase	PFAM (KR, adh_short)
FCIRG_00260T1	XP_018761550.1 hypothetical protein FVEG_13369 [Fusarium verticillioides 7600]	53.8	8.7e-92	97.900000	Fusarium verticillioides 7600	RefSeq	Complete	No	117187.FVEG_13369T0	2.6e-92	344.4		Fungi	049KF@ascNOG,0KPS6@euNOG,0QB4B@fuNOG,0SI4W@hypNOG,0X1BW@necNOG,10W91@NOG,1369Z@opiNOG,1A6PF@sordNOG	NA
FCIRG_00261T1	XP_018761551.1 hypothetical protein FVEG_13370 [Fusarium verticillioides 7600]	96.7	5.3e-245	100.000000	Fusarium verticillioides 7600	RefSeq	Complete	No	117187.FVEG_13370T0	1.6e-245	853.6		Fungi	04D9Z@ascNOG,0IMV9@euNOG,0QDAK@fuNOG,0SEZG@hypNOG,0WTW4@necNOG,0YF18@NOG,13B3G@opiNOG,1A5RV@sordNOG	Major Facilitator Superfamily	PFAM (MFS_1), SMART (TRANS)
FCIRG_00262T1	XP_018761552.1 hypothetical protein FVEG_13371 [Fusarium verticillioides 7600]	97.0	5.6e-302	100.000000	Fusarium verticillioides 7600	RefSeq	Complete	No	117187.FVEG_13371T0	1.7e-291	1006.5	FG11480.1	Fungi	03P3T@ascNOG,0PJ3A@fuNOG,0SHGX@hypNOG,0XNQK@NOG,12RDC@opiNOG,1A2UG@sordNOG,KOG0254@euNOG	MFS quinate transporter	PFAM (Sugar_tr, MFS_1), SMART (TRANS, COIL, SIGNAL)
FCIRG_00263T1							Complete
FCIRG_00264T1	EMT71940.1 hypothetical protein FOC4_g10003784 [Fusarium oxysporum f. sp. cubense race 4]	60.3	7.4e-80	90.200000	Fusarium oxysporum f. sp. cubense race 4	NR	Complete	No	5507.FOXG_14531P0	9.1e-80	302.4		Fungi	049XK@ascNOG,0KPHI@euNOG,0QATI@fuNOG,0SCWS@hypNOG,10WHG@NOG,136KY@opiNOG,1A622@sordNOG	NACHT domain	PFAM (NACHT)
FCIRG_00265T1	XP_018254103.1 hypothetical protein FOXG_14532 [Fusarium oxysporum f. sp. lycopersici 4287]	62.8	8.2e-206	100.000000	Fusarium oxysporum f. sp. lycopersici 4287	RefSeq	Complete	No	5507.FOXG_14532P0	3.2e-182	643.7		Opisthokonts	0J4P8@euNOG,0ZKF3@NOG,13XJ2@opiNOG	Protein-arginine deiminase (PAD)	PFAM (PAD)
FCIRG_00266T1							Complete		229533.XP_383326.1	1.3e-24	117.9	FG03150.1	Fungi	03Y96@ascNOG,0J5V7@euNOG,0PV5N@fuNOG,0SN3C@hypNOG,0WT76@necNOG,0Y1GJ@NOG,13YFS@opiNOG,19J46@sordNOG	Protein of unknown function (DUF1679)	PFAM (DUF227, APH, DUF1679)
FCIRG_00267T1							Complete		229533.XP_383326.1	5.4e-22	109.0	FG03150.1	Fungi	03Y96@ascNOG,0J5V7@euNOG,0PV5N@fuNOG,0SN3C@hypNOG,0WT76@necNOG,0Y1GJ@NOG,13YFS@opiNOG,19J46@sordNOG	Protein of unknown function (DUF1679)	PFAM (DUF227, APH, DUF1679)
FCIRG_00268T1	XP_018761554.1 hypothetical protein FVEG_13374 [Fusarium verticillioides 7600]	85.1	1.6e-97	100.000000	Fusarium verticillioides 7600	RefSeq	Complete	No	5507.FOXG_14533P0	6.1e-101	372.1	FG11474.1	Fungi	03Z1H@ascNOG,0J7RI@euNOG,0PWSS@fuNOG,0SJ63@hypNOG,1446N@opiNOG,1A30R@sordNOG,COG2320@NOG	GrpB domain protein	PFAM (UPF0157, Acetyltransf_1, EAF)
FCIRG_00269T1	CZR48876.1 related to ankyrin [Fusarium proliferatum ET1]	83.0	1.7e-24	99.700000	Fusarium proliferatum ET1	NR	Complete	Yes	117187.FVEG_13375T0	9.6e-17	93.2		Eukaryotes	COG0666@NOG,KOG4177@euNOG	Ankyrin Repeat Protein	PFAM (Ank, DUF3447, ZU5, Death), SMART (ANK, TRANS, COIL)
FCIRG_00270T1	XP_018761556.1 hypothetical protein FVEG_13376 [Fusarium verticillioides 7600]	93.3	1.5e-150	95.000000	Fusarium verticillioides 7600	RefSeq	Complete	No	5507.FOXG_14534P0	4.5e-148	529.3		Fungi	04ANV@ascNOG,0QA36@fuNOG,0SI6H@hypNOG,137BJ@opiNOG,1A4HU@sordNOG,COG1028@NOG,KOG1208@euNOG	Inherit from KOG: Dehydrogenase	PFAM (adh_short)
FCIRG_00271T1	XP_018761557.1 hypothetical protein FVEG_13377 [Fusarium verticillioides 7600]	76.0	1.7e-158	100.000000	Fusarium verticillioides 7600	RefSeq	Complete	No	117187.FVEG_13377T0	1.9e-153	547.4	FG11473.1	Fungi	03WKW@ascNOG,0PUEQ@fuNOG,0SDV2@hypNOG,0WU2X@necNOG,141PS@opiNOG,19MS1@sordNOG,COG1028@NOG,KOG1208@euNOG	short chain dehydrogenase	PFAM (adh_short, KR)
FCIRG_00272T1	XP_018761558.1 hypothetical protein FVEG_13378 [Fusarium verticillioides 7600]	69.2	8.8e-134	98.300000	Fusarium verticillioides 7600	RefSeq	Complete	No	117187.FVEG_13378T0	2.6e-134	483.8		Fungi	04AYS@ascNOG,0KNRD@euNOG,0Q9TP@fuNOG,0SM42@hypNOG,10X8B@NOG,137M3@opiNOG,1A3YI@sordNOG	NA	SMART (COIL)
FCIRG_00273T1	XP_018254110.1 hypothetical protein FOXG_21574 [Fusarium oxysporum f. sp. lycopersici 4287]	76.7	5.5e-227	100.000000	Fusarium oxysporum f. sp. lycopersici 4287	RefSeq	Complete	No	117187.FVEG_13024T0	1.2e-73	282.7		Fungi	03TP4@ascNOG,0PQSA@fuNOG,0SNB6@hypNOG,0X0MT@necNOG,0XP9Y@NOG,13V55@opiNOG,19TCB@sordNOG,KOG1815@euNOG	IBR	PFAM (IBR, zf-C3HC4), SMART (IBR, RING, COIL)
FCIRG_00274T1	XP_018761560.1 hypothetical protein FVEG_13379 [Fusarium verticillioides 7600]	87.1	9.6e-114	100.000000	Fusarium verticillioides 7600	RefSeq	Complete	No	117187.FVEG_13379T0	2.9e-114	416.8	FG03108.1	Fungi	03T43@ascNOG,0PQ68@fuNOG,0SKYT@hypNOG,13SRV@opiNOG,19RAH@sordNOG,COG0847@NOG,KOG2248@euNOG	exonuclease	PFAM (Exonuc_X-T), SMART (ZnF_C2H2, EXOIII, COIL)
FCIRG_00275T1							Complete		5507.FOXG_14865P0	1.4e-17	94.7		Fungi	03YZM@ascNOG,0PWMX@fuNOG,144H7@opiNOG,19RSA@sordNOG,COG0666@NOG,KOG4177@euNOG	Ankyrin repeat	PFAM (Ank, NACHT, SRP54), SMART (ANK, AAA)
FCIRG_00276T1	EWZ79015.1 hypothetical protein FOWG_16790 [Fusarium oxysporum f. sp. lycopersici MN25]	52.4	3.1e-153	99.600000	Fusarium oxysporum f. sp. lycopersici MN25	NR	Complete	No	5507.FOXG_14865P0	3.3e-117	427.6		Fungi	03YZM@ascNOG,0PWMX@fuNOG,144H7@opiNOG,19RSA@sordNOG,COG0666@NOG,KOG4177@euNOG	Ankyrin repeat	PFAM (Ank, NACHT, SRP54), SMART (ANK, AAA)
FCIRG_00277T1	XP_018761561.1 hypothetical protein FVEG_13380 [Fusarium verticillioides 7600]	84.9	2.7e-71	100.000000	Fusarium verticillioides 7600	RefSeq	Complete	No	5507.FOXG_14537P0	4.3e-73	279.3		Fungi	04BDT@ascNOG,0KNEH@euNOG,0Q9DB@fuNOG,0SIM2@hypNOG,10XIR@NOG,1381F@opiNOG,1A31F@sordNOG	NA	SMART (SIGNAL)
FCIRG_00278T1	XP_018761562.1 hypothetical protein FVEG_13381 [Fusarium verticillioides 7600]	82.7	3.3e-262	100.000000	Fusarium verticillioides 7600	RefSeq	Complete	No	117187.FVEG_13381T0	9.7e-263	911.0		Fungi	03II2@ascNOG,0PMMR@fuNOG,0SHE5@hypNOG,0WXT6@necNOG,12THD@opiNOG,1A4SV@sordNOG,COG0654@NOG,KOG3855@euNOG	FAD binding domain	PFAM (FAD_binding_3, Pyr_redox_2, HET), SMART (TRANS)
FCIRG_00279T1	XP_018761563.1 hypothetical protein FVEG_13382 [Fusarium verticillioides 7600]	91.6	4.5e-129	99.600000	Fusarium verticillioides 7600	RefSeq	Complete	No	117187.FVEG_13382T0	1.3e-129	467.6		Fungi	03ZIY@ascNOG,0JCTS@euNOG,0PX82@fuNOG,0SH1Q@hypNOG,115HT@NOG,145HJ@opiNOG,1A2JZ@sordNOG	NA
FCIRG_00280T1	CZR48887.1 related to thioredoxin [Fusarium proliferatum ET1]	77.1	4.6e-46	100.000000	Fusarium proliferatum ET1	NR	Complete	Yes	5507.FOXG_14541P0	1.7e-45	187.2	FG10417.1	Eukaryotes	COG0526@NOG,KOG0907@euNOG	Thioredoxin	PFAM (Thioredoxin, AhpC-TSA, NDK, TPR_1, Redoxin), SMART (TPR, NDK)		GO:0005575-cellular_component(L=0),GO:0005622-intracellular(L=3),GO:0005623-cell(L=1),GO:0005737-cytoplasm(L=4),GO:0044424-intracellular part(L=3),GO:0044464-cell part(L=2),
FCIRG_00281T1	XP_018761564.1 hypothetical protein FVEG_13383 [Fusarium verticillioides 7600]	87.9	3.4e-161	100.000000	Fusarium verticillioides 7600	RefSeq	Complete	No	117187.FVEG_13383T0	1e-161	574.7	FG03947.1	Fungi	03PP3@ascNOG,0IVMG@euNOG,0PMK2@fuNOG,0SD0F@hypNOG,0YERF@NOG,13JIQ@opiNOG,19JBN@sordNOG	alpha/beta hydrolase fold	PFAM (Abhydrolase_1, Hydrolase_4), SMART (SIGNAL)
FCIRG_00282T1	XP_018761565.1 hypothetical protein FVEG_13384 [Fusarium verticillioides 7600]	90.0	5e-119	100.000000	Fusarium verticillioides 7600	RefSeq	Complete	No	5507.FOXG_14543P0	1e-112	411.4	FG11501.1	Fungi	04BR0@ascNOG,0KN5P@euNOG,0Q92D@fuNOG,0SGV3@hypNOG,10XT4@NOG,138C9@opiNOG,1A2C1@sordNOG	NA	PFAM (Acetyltransf_1)
FCIRG_00283T1	XP_018761567.1 hypothetical protein FVEG_13385 [Fusarium verticillioides 7600]	80.6	6.6e-141	99.700000	Fusarium verticillioides 7600	RefSeq	Complete	No	5062.CADAORAP00006990	1.9e-64	251.5		Fungi	03MQC@ascNOG,0PK6M@fuNOG,12TAA@opiNOG,COG2159@NOG,KOG4245@euNOG	Amidohydrolase	PFAM (Amidohydro_2), SMART (SIGNAL)	GO:0006725-cellular aromatic compound metabolic process(L=3),GO:0008150-biological_process(L=0),GO:0008152-metabolic process(L=1),GO:0009058-biosynthetic process(L=2),GO:0009987-cellular process(L=1),GO:0018130-heterocycle biosynthetic process(L=4),GO:0018958-phenol-containing compound metabolic process(L=4),GO:0019438-aromatic compound biosynthetic process(L=4),GO:0019748-secondary metabolic pro…
FCIRG_00284T1	XP_018761568.1 hypothetical protein FVEG_13386, partial [Fusarium verticillioides 7600]	90.1	1.5e-219	100.000000	Fusarium verticillioides 7600	RefSeq	Complete	No	5507.FOXG_14546P0	9.5e-141	505.4		Fungi	03N14@ascNOG,0IVT4@euNOG,0PKG9@fuNOG,0SG0J@hypNOG,11P8T@NOG,13P7Y@opiNOG,19RCQ@sordNOG	integral membrane protein	SMART (TRANS)
FCIRG_00285T1
FCIRG_00286T1							Complete		117187.FVEG_13387T0	6.5e-51	205.7		Fungi	03S0H@ascNOG,0IXA7@euNOG,0PPB5@fuNOG,0SHID@hypNOG,0WZWZ@necNOG,0YCP1@NOG,13S4C@opiNOG,19NJZ@sordNOG	Inherit from NOG: C6 finger domain protein	PFAM (Zn_clus), SMART (GAL4, Fungal_trans)
FCIRG_00287T1	XP_013954708.1 hypothetical protein TRIVIDRAFT_114486, partial [Trichoderma virens Gv29-8]	40.0	1.3e-61	94.000000	Trichoderma virens Gv29-8	RefSeq	Complete	No	117187.FVEG_13387T0	1.6e-166	590.9		Fungi	03S0H@ascNOG,0IXA7@euNOG,0PPB5@fuNOG,0SHID@hypNOG,0WZWZ@necNOG,0YCP1@NOG,13S4C@opiNOG,19NJZ@sordNOG	Inherit from NOG: C6 finger domain protein	PFAM (Zn_clus), SMART (GAL4, Fungal_trans)
FCIRG_00288T1	XP_018761571.1 hypothetical protein FVEG_13388 [Fusarium verticillioides 7600]	90.5	6e-160	100.000000	Fusarium verticillioides 7600	RefSeq	Complete	No	117187.FVEG_13388T0	1.8e-160	570.5		Fungi	03KSY@ascNOG,0PHU8@fuNOG,0SEGA@hypNOG,0WVUE@necNOG,12QHB@opiNOG,19NN7@sordNOG,COG1028@NOG,KOG1209@euNOG	NAD dependent epimerase/dehydratase family	PFAM (Epimerase, adh_short, KR, DUF1776), SMART (SIGNAL, TRANS)
FCIRG_00289T1	XP_018254126.1 hypothetical protein FOXG_14548 [Fusarium oxysporum f. sp. lycopersici 4287]	92.0	2.6e-310	100.000000	Fusarium oxysporum f. sp. lycopersici 4287	RefSeq	Complete	No	117187.FVEG_13389T0	2.3e-283	979.5		Fungi	03MDA@ascNOG,0IH99@euNOG,0PIP3@fuNOG,0SE06@hypNOG,0WVG7@necNOG,0XQ3J@NOG,12R6X@opiNOG,19MZ3@sordNOG	domain protein	PFAM (TPR_1, TPR_2)
FCIRG_00290T1							Complete		117187.FVEG_13390T0	4.5e-39	166.4		Fungi	04ACZ@ascNOG,0KP5V@euNOG,0QACJ@fuNOG,0SM6V@hypNOG,0X1I1@necNOG,10WUM@NOG,13725@opiNOG,1A55M@sordNOG	NA	SMART (COIL)
FCIRG_00291T1	XP_018761574.1 beta-glucosidase [Fusarium verticillioides 7600]	92.6	0	98.500000	Fusarium verticillioides 7600	RefSeq	Complete	Yes	117187.FVEG_13391T0	0.0	1423.3	FG03387.1	Fungi	03N2I@ascNOG,0IVC6@euNOG,0PJ4A@fuNOG,0SAXT@hypNOG,0X04F@necNOG,13PH5@opiNOG,19P19@sordNOG,COG1472@NOG	Beta-glucosidases are one of a number of cellulolytic enzymes involved in the degradation of cellulosic biomass. Catalyzes the last step releasing glucose from the inhibitory cellobiose (By similarity)	PFAM (Glyco_hydro_3, Glyco_hydro_3_C), SMART (SIGNAL, Fn3_like, TRANS)	GO:0005975-carbohydrate metabolic process(L=3),GO:0008150-biological_process(L=0),GO:0008152-metabolic process(L=1),GO:0009056-catabolic process(L=2),GO:0016052-carbohydrate catabolic process(L=4),GO:0044238-primary metabolic process(L=2),GO:0071704-organic substance metabolic process(L=2),GO:1901575-organic substance catabolic process(L=3),
FCIRG_00292T1	CZR48898.1 related to phenylacetyl-CoA ligase [Fusarium proliferatum ET1]	90.1	1.6e-290	100.000000	Fusarium proliferatum ET1	NR	Complete	Yes	5507.FOXG_14551P0	1.1e-288	997.3		Fungi	04AWP@ascNOG,0Q9VM@fuNOG,0SHAB@hypNOG,12PD4@opiNOG,1A429@sordNOG,COG0318@NOG,KOG1176@euNOG	AMP-binding enzyme	PFAM (AMP-binding)
FCIRG_00293T1	CCT72784.1 related to 20beta-hydroxysteroid dehydrogenase [Fusarium fujikuroi IMI 58289]	85.0	3.8e-131	99.600000	Fusarium fujikuroi IMI 58289	NR	Complete	Yes	5507.FOXG_14552P0	9.5e-132	474.9		Fungi	03ZB5@ascNOG,0PWYY@fuNOG,0SIKG@hypNOG,144QA@opiNOG,1A2TG@sordNOG,COG1028@NOG,KOG1201@euNOG	KR domain	PFAM (KR, adh_short, DUF1776)
FCIRG_00294T1	XP_018761578.1 hypothetical protein FVEG_13394 [Fusarium verticillioides 7600]	87.2	4.3e-246	92.200000	Fusarium verticillioides 7600	RefSeq	Complete	No	117187.FVEG_13394T0	1.1e-242	844.3		Fungi	04AX4@ascNOG,0KNSJ@euNOG,0Q9V6@fuNOG,0SIEG@hypNOG,137JM@opiNOG,1A41D@sordNOG,COG2072@NOG	Flavin-binding monooxygenase-like	PFAM (FMO-like)
FCIRG_00295T1	CZR48901.1 uncharacterized protein FPRO_12343 [Fusarium proliferatum ET1]	87.3	9.2e-187	98.000000	Fusarium proliferatum ET1	NR	Complete	No	5507.FOXG_14554P0	8.7e-155	552.0		Fungi	04BR5@ascNOG,0KN5J@euNOG,0Q928@fuNOG,0SHC6@hypNOG,10XT9@NOG,138CE@opiNOG,1A2BN@sordNOG	BRLZ	SMART (BRLZ)
FCIRG_00296T1	XP_018254134.1 hypothetical protein FOXG_14555 [Fusarium oxysporum f. sp. lycopersici 4287]	92.3	3.8e-310	100.000000	Fusarium oxysporum f. sp. lycopersici 4287	RefSeq	Complete	No	5507.FOXG_14555P0	1.4e-297	1026.9		Fungi	04ADU@ascNOG,0KP55@euNOG,0QABR@fuNOG,0SCUU@hypNOG,13731@opiNOG,1A53Q@sordNOG,COG2072@NOG	Flavin-binding monooxygenase-like	PFAM (FMO-like)
FCIRG_00297T1	XP_018761581.1 hypothetical protein FVEG_13397 [Fusarium verticillioides 7600]	95.7	7.4e-302	100.000000	Fusarium verticillioides 7600	RefSeq	Complete	No	117187.FVEG_13397T0	2.2e-302	1042.7		Fungi	04B6A@ascNOG,0Q9KH@fuNOG,0SJT1@hypNOG,0XNQK@NOG,137U8@opiNOG,1A3H7@sordNOG,KOG0254@euNOG	Sugar (and other) transporter	PFAM (Sugar_tr), SMART (TRANS)
FCIRG_00298T1	CCT72789.1 uncharacterized protein FFUJ_12682 [Fusarium fujikuroi IMI 58289]	87.1	5.5e-194	100.000000	Fusarium fujikuroi IMI 58289	NR	Complete	No	5507.FOXG_14557P0	4.4e-137	493.0		Fungi	03U13@ascNOG,0J0DC@euNOG,0PR6J@fuNOG,0SBE6@hypNOG,11VHJ@NOG,13UD1@opiNOG,19KG1@sordNOG	Protein of unknown function (DUF2424)	PFAM (DUF2424, Abhydrolase_3), SMART (TRANS)
FCIRG_00299T1	XP_018761583.1 hypothetical protein FVEG_13399 [Fusarium verticillioides 7600]	98.4	6e-171	100.000000	Fusarium verticillioides 7600	RefSeq	Complete	No	5507.FOXG_14558P0	1.9e-168	597.0		Fungi	049KQ@ascNOG,0QB43@fuNOG,0SIP7@hypNOG,136A8@opiNOG,1A6P3@sordNOG,COG2030@NOG,KOG1206@euNOG	KR domain	PFAM (KR, adh_short)
FCIRG_00300T1	XP_018254138.1 hypothetical protein FOXG_14559 [Fusarium oxysporum f. sp. lycopersici 4287]	90.8	1.3e-96	100.000000	Fusarium oxysporum f. sp. lycopersici 4287	RefSeq	Complete	No	5507.FOXG_14559P0	3.8e-97	359.8	FG07711.1	Fungi	049H7@ascNOG,0KPUS@euNOG,0QB7G@fuNOG,0SJMP@hypNOG,10W6I@NOG,1366U@opiNOG,1A6W3@sordNOG	NA
FCIRG_00301T1	KUI62438.1 hypothetical protein VP1G_09553 [Valsa mali var. pyri]	37.0	1.1e-62	95.900000	Valsa mali var. pyri	NR	Complete	No	526221.XP_003000643.1	8.4e-62	243.0		Fungi	03KAK@ascNOG,0IER1@euNOG,0PIJ9@fuNOG,0YEW8@NOG,13NS0@opiNOG	Fungal Zn(2)-Cys(6) binuclear cluster domain	PFAM (Zn_clus, Fungal_trans), SMART (GAL4, Fungal_trans)
FCIRG_00302T1	XP_018761586.1 hypothetical protein FVEG_13402 [Fusarium verticillioides 7600]	92.9	2.8e-182	100.000000	Fusarium verticillioides 7600	RefSeq	Complete	No	5507.FOXG_14562P0	1.5e-179	634.0		Fungi	03JQ6@ascNOG,0PKBK@fuNOG,12QXN@opiNOG,19QS7@sordNOG,COG1064@NOG,KOG0023@euNOG	alcohol dehydrogenase	PFAM (ADH_N, ADH_zinc_N)	GO:0000003-reproduction(L=1),GO:0003006-developmental process involved in reproduction(L=2),GO:0007049-cell cycle(L=3),GO:0008150-biological_process(L=0),GO:0009405-pathogenesis(L=3),GO:0009653-anatomical structure morphogenesis(L=3),GO:0009987-cellular process(L=1),GO:0019953-sexual reproduction(L=2),GO:0022402-cell cycle process(L=4),GO:0022413-reproductive process in single-celled organism(L=3…
FCIRG_00303T1	CCT72794.1 related to general amidase [Fusarium fujikuroi IMI 58289]	93.5	3e-294	99.400000	Fusarium fujikuroi IMI 58289	NR	Complete	Yes	5507.FOXG_14563P0	1.1e-226	791.2		Fungi	04A2M@ascNOG,0QANM@fuNOG,0SE36@hypNOG,136RW@opiNOG,1A5SH@sordNOG,COG0154@NOG,KOG1212@euNOG	Amidase	PFAM (Amidase)
FCIRG_00304T1	XP_018761588.1 hypothetical protein FVEG_13404 [Fusarium verticillioides 7600]	98.3	0	100.000000	Fusarium verticillioides 7600	RefSeq	Complete	No	5507.FOXG_14564P0	0.0	1708.3	FG11472.1	Fungi	03ND4@ascNOG,0II14@euNOG,0PHTE@fuNOG,0SE25@hypNOG,12U8I@opiNOG,19J83@sordNOG,COG1404@NOG	Fn3-like domain (DUF1034)	PFAM (Peptidase_S8, DUF1034, PA), SMART (SIGNAL)	GO:0008150-biological_process(L=0),GO:0008152-metabolic process(L=1),	GO:0005575-cellular_component(L=0),GO:0005576-extracellular region(L=1),	GO:0003674-molecular_function(L=0),GO:0003824-catalytic activity(L=1),GO:0004175-endopeptidase activity(L=5),GO:0004252-serine-type endopeptidase activity(L=5),GO:0008233-peptidase activity(L=3),GO:0008236-serine-type peptidase activity(L=4),GO:0016787-hydrolase activity(L=2),GO:0017171-serine hydrolase activity(L=3),GO:0070011-peptidase activity, acting on L-amino acid peptides(L=4),
FCIRG_00305T1							Complete		5507.FOXG_15405P0	1e-58	231.1	PGUG_02614	Fungi	03M5C@ascNOG,0PI73@fuNOG,0SGSE@hypNOG,12RMX@opiNOG,1A4T5@sordNOG,COG1752@NOG,KOG2214@euNOG	Patatin family phospholipase	PFAM (Patatin, DUF3336), SMART (COIL, TRANS)	GO:0000003-reproduction(L=1),GO:0006629-lipid metabolic process(L=3),GO:0006638-neutral lipid metabolic process(L=4),GO:0006639-acylglycerol metabolic process(L=5),GO:0006641-triglyceride metabolic process(L=7),GO:0006642-triglyceride mobilization(L=7),GO:0006644-phospholipid metabolic process(L=4),GO:0006793-phosphorus metabolic process(L=3),GO:0006796-phosphate-containing compound metabolic pro…	GO:0005575-cellular_component(L=0),GO:0005622-intracellular(L=3),GO:0005623-cell(L=1),GO:0005737-cytoplasm(L=4),GO:0005811-lipid particle(L=5),GO:0016020-membrane(L=1),GO:0044424-intracellular part(L=3),GO:0044444-cytoplasmic part(L=4),GO:0044464-cell part(L=2),	GO:0003674-molecular_function(L=0),GO:0003824-catalytic activity(L=1),GO:0004620-phospholipase activity(L=5),GO:0004623-phospholipase A2 activity(L=5),GO:0004771-sterol esterase activity(L=5),GO:0004806-triglyceride lipase activity(L=5),GO:0008374-O-acyltransferase activity(L=5),GO:0016298-lipase activity(L=4),GO:0016411-acylglycerol O-acyltransferase activity(L=6),GO:0016740-transferase activity…
FCIRG_00306T1	XP_018760725.1 NTE family protein [Fusarium verticillioides 7600]	97.5	0	100.000000	Fusarium verticillioides 7600	RefSeq	Complete	Yes	117187.FVEG_12734T0	0.0	1248.8	PGUG_02614	Fungi	03M5C@ascNOG,0PI73@fuNOG,0SGSE@hypNOG,0WVQH@necNOG,12RMX@opiNOG,1A4T5@sordNOG,COG1752@NOG,KOG2214@euNOG	Patatin family phospholipase	PFAM (Patatin, DUF3336), SMART (COIL, TRANS)	GO:0000003-reproduction(L=1),GO:0006629-lipid metabolic process(L=3),GO:0006638-neutral lipid metabolic process(L=4),GO:0006639-acylglycerol metabolic process(L=5),GO:0006641-triglyceride metabolic process(L=7),GO:0006642-triglyceride mobilization(L=7),GO:0006644-phospholipid metabolic process(L=4),GO:0006793-phosphorus metabolic process(L=3),GO:0006796-phosphate-containing compound metabolic pro…	GO:0005575-cellular_component(L=0),GO:0005622-intracellular(L=3),GO:0005623-cell(L=1),GO:0005737-cytoplasm(L=4),GO:0005811-lipid particle(L=5),GO:0016020-membrane(L=1),GO:0044424-intracellular part(L=3),GO:0044444-cytoplasmic part(L=4),GO:0044464-cell part(L=2),	GO:0003674-molecular_function(L=0),GO:0003824-catalytic activity(L=1),GO:0004620-phospholipase activity(L=5),GO:0004623-phospholipase A2 activity(L=5),GO:0004771-sterol esterase activity(L=5),GO:0004806-triglyceride lipase activity(L=5),GO:0008374-O-acyltransferase activity(L=5),GO:0016298-lipase activity(L=4),GO:0016411-acylglycerol O-acyltransferase activity(L=6),GO:0016740-transferase activity…
FCIRG_00307T1	XP_018760723.1 hypothetical protein FVEG_12733 [Fusarium verticillioides 7600]	81.1	6.8e-166	100.000000	Fusarium verticillioides 7600	RefSeq	Complete	No	117187.FVEG_12733T0	2e-166	590.5		Fungi	03QKT@ascNOG,0IVU4@euNOG,0PJAB@fuNOG,0SEEX@hypNOG,13NG6@opiNOG,19JAR@sordNOG,COG0492@NOG	thioredoxin reductase	PFAM (Pyr_redox_2, HI0933_like, FAD_binding_2), SMART (SIGNAL, TRANS, COIL)	GO:0008150-biological_process(L=0),GO:0008152-metabolic process(L=1),GO:0044710-single-organism metabolic process(L=2),GO:0055114-oxidation-reduction process(L=3),	GO:0005575-cellular_component(L=0),GO:0005576-extracellular region(L=1),	GO:0003674-molecular_function(L=0),GO:0003824-catalytic activity(L=1),GO:0016491-oxidoreductase activity(L=2),GO:0016667-oxidoreductase activity, acting on a sulfur group of donors(L=3),GO:0016670-oxidoreductase activity, acting on a sulfur group of donors, oxygen as acceptor(L=4),GO:0016971-flavin-linked sulfhydryl oxidase activity(L=6),GO:0016972-thiol oxidase activity(L=5),
FCIRG_00308T1	XP_018760722.1 hypothetical protein FVEG_12732 [Fusarium verticillioides 7600]	93.5	1.9e-206	100.000000	Fusarium verticillioides 7600	RefSeq	Complete	No	5507.FOXG_15403P0	1.4e-207	727.2	FG07557.1	Fungi	03MY6@ascNOG,0PIZS@fuNOG,0SDZK@hypNOG,13NWB@opiNOG,19MUJ@sordNOG,COG0673@NOG,KOG2741@euNOG	Oxidoreductase family, NAD-binding Rossmann fold	PFAM (GFO_IDH_MocA)
FCIRG_00309T1	XP_018760720.1 hypothetical protein FVEG_17335 [Fusarium verticillioides 7600]	93.9	0	100.000000	Fusarium verticillioides 7600	RefSeq	Complete	No	526221.XP_003000654.1	0.0	1415.2		Eukaryotes	COG1131@NOG,KOG0059@euNOG	ATP-binding cassette sub-family A ABC1 member	PFAM (ABC_tran, ABC2_membrane), SMART (TRANS, AAA, COIL)
FCIRG_00310T1							Complete		5507.FOXG_15399P0	6.5e-69	266.9	FG07558.1	Fungi	040U9@ascNOG,0J50N@euNOG,0PSQK@fuNOG,0SKE2@hypNOG,12CHP@NOG,13Y91@opiNOG,19T78@sordNOG	fruit body lectin	PFAM (FB_lectin)
FCIRG_00311T1	XP_018760714.1 hypothetical protein FVEG_12727 [Fusarium verticillioides 7600]	95.7	0	100.000000	Fusarium verticillioides 7600	RefSeq	Complete	No	117187.FVEG_12727T0	0.0	1182.9	FG07564.1	Fungi	04DUQ@ascNOG,0IRIB@euNOG,0QDYM@fuNOG,0SNVR@hypNOG,0X1PH@necNOG,0XNUU@NOG,13E7I@opiNOG,1A78M@sordNOG	multidrug transporter	PFAM (MFS_1, Sugar_tr), SMART (TRANS)
FCIRG_00312T1	XP_018760713.1 hypothetical protein FVEG_12726 [Fusarium verticillioides 7600]	89.8	2.4e-153	100.000000	Fusarium verticillioides 7600	RefSeq	Complete	No	117187.FVEG_12726T0	7.1e-125	452.2		Fungi	03WMK@ascNOG,0JABG@euNOG,0PVMG@fuNOG,0SGC3@hypNOG,0WW1N@necNOG,141N7@opiNOG,19MH8@sordNOG,COG0702@NOG	Inherit from COG: epimerase dehydratase	PFAM (NmrA)
FCIRG_00313T1	XP_018760712.1 hypothetical protein FVEG_12725 [Fusarium verticillioides 7600]	92.6	3.6e-243	100.000000	Fusarium verticillioides 7600	RefSeq	Complete	No	5507.FOXG_15396P0	1.8e-246	856.7		Fungi	03WTK@ascNOG,0JAFN@euNOG,0PVCZ@fuNOG,0SGUH@hypNOG,141P9@opiNOG,19J6B@sordNOG,COG0654@NOG	FAD binding domain	PFAM (FAD_binding_3), SMART (SIGNAL)
FCIRG_00314T1	XP_018760711.1 hypothetical protein FVEG_12724 [Fusarium verticillioides 7600]	84.5	2.5e-188	99.800000	Fusarium verticillioides 7600	RefSeq	Complete	No	5507.FOXG_15395P0	6.6e-190	669.1		Fungi	04AND@ascNOG,0KNZ3@euNOG,0QA3N@fuNOG,0SGJ7@hypNOG,0ZFR2@NOG,137B5@opiNOG,1A4IX@sordNOG	NA	SMART (COIL)
FCIRG_00315T1	XP_018760710.1 hypothetical protein FVEG_12723 [Fusarium verticillioides 7600]	91.0	0	98.100000	Fusarium verticillioides 7600	RefSeq	Complete	No	117187.FVEG_12723T0	0.0	1332.8		Fungi	049VG@ascNOG,0KPJG@euNOG,0QAVM@fuNOG,0SJT0@hypNOG,0XXB8@NOG,136IS@opiNOG,1A65M@sordNOG	NA
FCIRG_00316T1	XP_018760701.1 hypothetical protein FVEG_12717 [Fusarium verticillioides 7600]	95.5	2.5e-272	100.000000	Fusarium verticillioides 7600	RefSeq	Complete	No	5507.FOXG_15392P0	1.6e-275	953.4	SEO1	Fungi	03JQP@ascNOG,0PFST@fuNOG,0SD19@hypNOG,12PC1@opiNOG,1A4VD@sordNOG,COG0477@NOG,KOG2533@euNOG	MFS transporter (Seo1)	PFAM (MFS_1), SMART (TRANS)	GO:0006810-transport(L=3),GO:0008150-biological_process(L=0),GO:0051179-localization(L=1),GO:0051234-establishment of localization(L=2),	GO:0005575-cellular_component(L=0),GO:0016020-membrane(L=1),GO:0016021-integral component of membrane(L=4),GO:0031224-intrinsic component of membrane(L=3),GO:0044425-membrane part(L=2),	GO:0003674-molecular_function(L=0),GO:0005215-transporter activity(L=1),
FCIRG_00317T1	XP_018760702.1 hypothetical protein FVEG_12718 [Fusarium verticillioides 7600]	95.1	6.4e-271	100.000000	Fusarium verticillioides 7600	RefSeq	Complete	No	117187.FVEG_12718T0	1.9e-271	939.9	FG07561.1	Fungi	03KST@ascNOG,0PHU6@fuNOG,0SCGR@hypNOG,0WUDQ@necNOG,12SQG@opiNOG,1A4VN@sordNOG,COG0531@NOG,KOG1287@euNOG	Amino acid permease	PFAM (AA_permease, ECH), SMART (TRANS)
FCIRG_00318T1	XP_018760703.1 hypothetical protein FVEG_12719 [Fusarium verticillioides 7600]	93.2	1.1e-234	99.800000	Fusarium verticillioides 7600	RefSeq	Complete	No	5507.FOXG_15390P0	1e-238	830.9	FG07560.1	Fungi	03QSA@ascNOG,0ITVX@euNOG,0PI0D@fuNOG,0SJWE@hypNOG,11HNZ@NOG,13NFB@opiNOG,19PHP@sordNOG	NA	SMART (SIGNAL, COIL, TRANS)
FCIRG_00319T1	XP_018760705.1 hypothetical protein FVEG_12720 [Fusarium verticillioides 7600]	88.9	0	98.900000	Fusarium verticillioides 7600	RefSeq	Complete	No	117187.FVEG_12720T0	5.2e-242	842.4		Fungi	04B0E@ascNOG,0KNQ2@euNOG,0Q9S4@fuNOG,0SFFK@hypNOG,10X9N@NOG,137NR@opiNOG,1A3UR@sordNOG	Fungal_trans	PFAM (Fungal_trans), SMART (GAL4, Fungal_trans)
FCIRG_00320T1	XP_018760708.1 hypothetical protein FVEG_12721 [Fusarium verticillioides 7600]	94.8	2e-267	100.000000	Fusarium verticillioides 7600	RefSeq	Complete	No	5518.FGSG_04537P0	3e-240	836.3	FG04537.1	Fungi	03MAZ@ascNOG,0PICY@fuNOG,0SH64@hypNOG,0WVK6@necNOG,0XNQK@NOG,12NI7@opiNOG,1A5QS@sordNOG,KOG0254@euNOG	lactose permease	PFAM (MFS_1, Sugar_tr), SMART (TRANS)		GO:0005575-cellular_component(L=0),GO:0016020-membrane(L=1),
FCIRG_00321T1	XP_018760709.1 hypothetical protein FVEG_12722 [Fusarium verticillioides 7600]	94.3	3e-206	100.000000	Fusarium verticillioides 7600	RefSeq	Complete	No	5507.FOXG_15387P0	1e-210	737.6		Fungi	03WIQ@ascNOG,0JAK2@euNOG,0PUCR@fuNOG,0SJJE@hypNOG,0YDP0@NOG,143H1@opiNOG,1A577@sordNOG	NA	SMART (SIGNAL)
FCIRG_00322T1	XP_018760700.1 hypothetical protein FVEG_12716 [Fusarium verticillioides 7600]	73.7	1.5e-59	97.700000	Fusarium verticillioides 7600	RefSeq	Complete	No	117187.FVEG_12716T0	4.5e-60	236.1		Fungi	049VK@ascNOG,0KPJC@euNOG,0QAVH@fuNOG,0SJXC@hypNOG,10WFN@NOG,136IW@opiNOG,1A65G@sordNOG	NA	SMART (SIGNAL)
FCIRG_00323T1	XP_018255342.1 hypothetical protein FOXG_21902 [Fusarium oxysporum f. sp. lycopersici 4287]	42.3	3.8e-43	96.000000	Fusarium oxysporum f. sp. lycopersici 4287	RefSeq	Complete	No	29850.GGTG_08606T0	1.4e-09	68.9		Fungi	03KAN@ascNOG,0IHAE@euNOG,0PHCG@fuNOG,0UB8A@magNOG,11JJC@NOG,13IVG@opiNOG,19M6Q@sordNOG	NA	PFAM (Pkinase), SMART (COIL, STYKc)
FCIRG_00324T1	XP_018760698.1 hypothetical protein FVEG_12714 [Fusarium verticillioides 7600]	96.1	3e-270	100.000000	Fusarium verticillioides 7600	RefSeq	Complete	No	5507.FOXG_15384P0	2.2e-269	932.9	FGSG_07565	Fungi	049M8@ascNOG,0IR3Y@euNOG,0QB3K@fuNOG,0SK2E@hypNOG,136AT@opiNOG,1A6N6@sordNOG,COG0161@NOG	Aminotransferase class-III	PFAM (Aminotran_3)
FCIRG_00325T1	XP_018760696.1 hypothetical protein FVEG_12713 [Fusarium verticillioides 7600]	93.8	2.2e-201	100.000000	Fusarium verticillioides 7600	RefSeq	Complete	No	117187.FVEG_12713T0	7.1e-196	688.3	FG07566.1	Fungi	049QM@ascNOG,0QB09@fuNOG,0SHYR@hypNOG,136E6@opiNOG,1A6FF@sordNOG,COG0510@NOG,KOG4720@euNOG	Choline/ethanolamine kinase	PFAM (Choline_kinase, APH, DUF227), SMART (COIL)
FCIRG_00326T1	XP_018760694.1 hypothetical protein FVEG_12712 [Fusarium verticillioides 7600]	97.6	3.2e-245	100.000000	Fusarium verticillioides 7600	RefSeq	Complete	No	117187.FVEG_12712T0	1.3e-234	817.4		Fungi	04B9Q@ascNOG,0KNHG@euNOG,0Q9HB@fuNOG,0SIPG@hypNOG,10XFX@NOG,137XJ@opiNOG,1A39T@sordNOG	Major Facilitator Superfamily	PFAM (MFS_1), SMART (TRANS)
FCIRG_00327T1	XP_018760693.1 hypothetical protein FVEG_12711 [Fusarium verticillioides 7600]	95.9	3.2e-305	100.000000	Fusarium verticillioides 7600	RefSeq	Complete	No	5507.FOXG_15381P0	1.7e-307	1059.7	FG08203.1	Fungi	049XG@ascNOG,0J688@euNOG,0PYSX@fuNOG,0SCC8@hypNOG,11M6H@NOG,148VA@opiNOG,1A62D@sordNOG	GMC oxidoreductase	PFAM (GMC_oxred_C)
FCIRG_00328T1	XP_018760692.1 hypothetical protein FVEG_12710 [Fusarium verticillioides 7600]	86.0	3e-163	99.100000	Fusarium verticillioides 7600	RefSeq	Complete	No	117187.FVEG_12710T0	8.8e-164	581.6		Fungi	04B26@ascNOG,0KNNW@euNOG,0Q9QD@fuNOG,0SJY2@hypNOG,10XAT@NOG,137QB@opiNOG,1A3R5@sordNOG	NmrA-like family	PFAM (NmrA, Saccharop_dh)
FCIRG_00329T1	CVL06124.1 uncharacterized protein FMAN_03889 [Fusarium mangiferae]	77.7	0	99.800000	Fusarium mangiferae	NR	Complete	No	5062.CADAORAP00011823	1.6e-56	227.3		Fungi	03WIH@ascNOG,0MAE5@euroNOG,0MRRF@eurotNOG,0PUCJ@fuNOG,12S7D@opiNOG,COG0666@NOG,COG0775@NOG,KOG4177@euNOG	Ankyrin repeat	PFAM (Ank, NACHT, PNP_UDP_1), SMART (ANK, COIL, ZnF_ZZ)
FCIRG_00330T1	XP_003042667.1 predicted protein [Nectria haematococca mpVI 77-13-4]	42.9	3.4e-96	100.000000	Nectria haematococca mpVI 77-13-4	RefSeq	Complete	No	140110.NechaP81126	1e-96	359.4		Fungi	0408E@ascNOG,0JEJF@euNOG,0PXXC@fuNOG,118YJ@NOG,1474D@opiNOG,19SQ0@sordNOG	STYKc	PFAM (Pkinase_Tyr, Pkinase), SMART (STYKc, COIL)
FCIRG_00331T1	EMT72840.1 hypothetical protein FOC4_g10004325 [Fusarium oxysporum f. sp. cubense race 4]	74.2	3.2e-94	99.600000	Fusarium oxysporum f. sp. cubense race 4	NR	Complete	No	5507.FOXG_15378P0	6.2e-95	352.4		Fungi	03ZZ9@ascNOG,0J4AX@euNOG,0PXMS@fuNOG,0SA78@hypNOG,0Z4XX@NOG,1462Z@opiNOG,1A5D3@sordNOG	NA	PFAM (Ank), SMART (ANK, COIL)
FCIRG_00332T1	XP_018255334.1 hypothetical protein FOXG_15377 [Fusarium oxysporum f. sp. lycopersici 4287]	65.9	1.1e-166	100.000000	Fusarium oxysporum f. sp. lycopersici 4287	RefSeq	Complete	No	515849.XP_001904213.1	2.1e-102	378.3	FG04860.1	Fungi	03YPP@ascNOG,0JACJ@euNOG,0PUNX@fuNOG,0YE8D@NOG,140P2@opiNOG,19MGG@sordNOG	Inherit from NOG: CorA-like Mg2+ transporter protein	PFAM (CorA), SMART (TRANS)
FCIRG_00333T1	CZR48600.1 uncharacterized protein FPRO_04076 [Fusarium proliferatum ET1]	76.3	0	100.000000	Fusarium proliferatum ET1	NR	Complete	No	5507.FOXG_15376P0	0.0	1211.8	FG10648.1	Fungi	03MSM@ascNOG,0II2F@euNOG,0PIU8@fuNOG,0SI75@hypNOG,0XZJI@NOG,13MY6@opiNOG,1A3SH@sordNOG	conserved hypothetical protein	PFAM (NACHT), SMART (TPR, SEL1, COIL)
FCIRG_00334T1	XP_003054037.1 hypothetical protein NECHADRAFT_75779 [Nectria haematococca mpVI 77-13-4]	28.6	3.2e-50	94.700000	Nectria haematococca mpVI 77-13-4	RefSeq	Complete	No	29875.EHK25774	3.7e-26	125.2		Fungi	03PGC@ascNOG,0II61@euNOG,0PKE5@fuNOG,0SBGU@hypNOG,0YAK7@NOG,12YX0@opiNOG,19IG1@sordNOG	Fungal_trans	PFAM (Fungal_trans, Zn_clus, CDO_I), SMART (Fungal_trans, COIL, GAL4)
FCIRG_00335T1	XP_018760686.1 hypothetical protein FVEG_12705 [Fusarium verticillioides 7600]	94.2	5.5e-126	100.000000	Fusarium verticillioides 7600	RefSeq	Complete	No	140110.NechaP48165	2.7e-113	413.3		Fungi	03P6E@ascNOG,0PKF1@fuNOG,0SH2A@hypNOG,12TI2@opiNOG,19QFJ@sordNOG,COG3145@NOG,KOG4176@euNOG	2OG-Fe(II) oxygenase superfamily	PFAM (2OG-FeII_Oxy)
FCIRG_00336T1	XP_018760685.1 hypothetical protein FVEG_12704 [Fusarium verticillioides 7600]	96.6	0	100.000000	Fusarium verticillioides 7600	RefSeq	Complete	No	5507.FOXG_15373P0	0.0	1740.7	FG07569.1	Fungi	03K0X@ascNOG,0PH38@fuNOG,0SG9P@hypNOG,13M5U@opiNOG,19M91@sordNOG,COG3325@NOG,KOG2806@euNOG	Glyco_18	PFAM (LysM, Glyco_hydro_18, Chitin_bind_1), SMART (LysM, Glyco_18, SIGNAL, TRANS)
FCIRG_00337T1	XP_018760684.1 hypothetical protein FVEG_12703 [Fusarium verticillioides 7600]	95.6	4.8e-190	100.000000	Fusarium verticillioides 7600	RefSeq	Complete	No	5507.FOXG_15372P0	7.6e-176	621.7	FG07570.1	Fungi	03QSY@ascNOG,0PKTH@fuNOG,0SD39@hypNOG,13NEQ@opiNOG,19IWE@sordNOG,COG1028@NOG,KOG1208@euNOG	short chain dehydrogenase reductase family protein	PFAM (adh_short, KR)
FCIRG_00338T1	XP_018760683.1 hypothetical protein FVEG_12702 [Fusarium verticillioides 7600]	85.2	4.4e-113	100.000000	Fusarium verticillioides 7600	RefSeq	Complete	No	117187.FVEG_12702T0	1.3e-113	414.5		Fungi	04A00@ascNOG,0KPFY@euNOG,0QAR8@fuNOG,0SJJY@hypNOG,10WIW@NOG,136P5@opiNOG,1A5X9@sordNOG	NA	SMART (SIGNAL, TRANS)
FCIRG_00339T1	XP_018760682.1 hypothetical protein FVEG_12701 [Fusarium verticillioides 7600]	93.8	6.7e-48	100.000000	Fusarium verticillioides 7600	RefSeq	Complete	No	117187.FVEG_12701T0	2e-48	196.8	FG07571.1	Fungi	040Q6@ascNOG,0JG47@euNOG,0PYT5@fuNOG,0SKMQ@hypNOG,0X16I@necNOG,0YXX0@NOG,147QT@opiNOG,19T6T@sordNOG	Seed maturation protein	PFAM (SMP)
FCIRG_00340T1	CZR48611.1 uncharacterized protein FPRO_04065 [Fusarium proliferatum ET1]	82.1	1.2e-286	100.000000	Fusarium proliferatum ET1	NR	Complete	No	117187.FVEG_12698T0	2.8e-258	896.3		Fungi	03WEE@ascNOG,0J8UA@euNOG,0PV4T@fuNOG,0SNG2@hypNOG,0WTY0@necNOG,0YBQ0@NOG,142GP@opiNOG,1A1XC@sordNOG	Fungal_trans	PFAM (Fungal_trans, Zn_clus), SMART (Fungal_trans, GAL4)
FCIRG_00341T1	CZR48615.1 uncharacterized protein FPRO_04061 [Fusarium proliferatum ET1]	74.8	1.1e-301	99.400000	Fusarium proliferatum ET1	NR	Complete	No	5507.FOXG_15367P0	1.3e-278	964.1		Fungi	03PAX@ascNOG,0IVJK@euNOG,0PK8C@fuNOG,0SJ6X@hypNOG,0ZETN@NOG,13N6W@opiNOG,19MCY@sordNOG	NA	SMART (COIL)
FCIRG_00342T1	EXL69523.1 rab family, other [Fusarium oxysporum f. sp. conglutinans race 2 54008]	80.9	2.1e-37	87.000000	Fusarium oxysporum f. sp. conglutinans race 2 54008	NR	Complete	Yes	5507.FOXG_15366P0	1.5e-37	160.6	FG07573.1	Fungi	049RY@ascNOG,0QAYZ@fuNOG,0SKX0@hypNOG,136FG@opiNOG,1A6CT@sordNOG,COG1100@NOG,KOG0087@euNOG	ADP-ribosylation factor family	PFAM (Miro, Ras, Arf, SRPRB, Gtr1_RagA), SMART (small_GTPase, RAB)
FCIRG_00343T1	XP_018760457.1 hypothetical protein FVEG_12523 [Fusarium verticillioides 7600]	94.7	0	100.000000	Fusarium verticillioides 7600	RefSeq	Partial 3 Prime	No	5507.FOXG_15248P0	0.0	2650.5		Fungi	04BG9@ascNOG,0Q9AX@fuNOG,0SEUK@hypNOG,1383T@opiNOG,1A2W3@sordNOG,COG3321@NOG,KOG1202@euNOG	PKS_ER	PFAM (ketoacyl-synt, KR, PP-binding, ADH_zinc_N, Acyl_transf_1, Ketoacyl-synt_C, ADH_N, adh_short), SMART (PKS_DH, PKS_AT, PKS_ER, PKS_KR)
FCIRG_00344T1	XP_018742032.1 hypothetical protein FVEG_00042 [Fusarium verticillioides 7600]	88.4	0	100.000000	Fusarium verticillioides 7600	RefSeq	Complete	No	117187.FVEG_00042T0	8.5e-289	997.7		Fungi	03Y9G@ascNOG,0PVZ9@fuNOG,0SN4Z@hypNOG,0WZ07@necNOG,12PQS@opiNOG,1A23R@sordNOG,COG3670@NOG,KOG1285@euNOG	Retinal pigment epithelial membrane protein	PFAM (RPE65)
FCIRG_00345T1	XP_018760458.1 hypothetical protein FVEG_12524 [Fusarium verticillioides 7600]	96.3	1.5e-285	100.000000	Fusarium verticillioides 7600	RefSeq	Complete	No	5507.FOXG_15259P0	1.2e-254	884.0	FG03095.1	Fungi	03P9S@ascNOG,0PKHA@fuNOG,0SI77@hypNOG,12RMA@opiNOG,19IYV@sordNOG,COG2272@NOG,KOG4389@euNOG	conserved hypothetical protein	PFAM (COesterase, Abhydrolase_3), SMART (SIGNAL, ANK)
FCIRG_00346T1	XP_018761630.1 hypothetical protein FVEG_17524 [Fusarium verticillioides 7600]	55.5	8.2e-279	97.200000	Fusarium verticillioides 7600	RefSeq	Complete	No	578455.XP_003656851.1	9.3e-231	805.4		Fungi	03WSS@ascNOG,0CWI9@chaNOG,0JAHV@euNOG,0PV1U@fuNOG,0ZK31@NOG,14CX4@opiNOG,19IKB@sordNOG,1AEXE@sorNOG	GDSL-like Lipase/Acylhydrolase	PFAM (Lipase_GDSL), SMART (SIGNAL)
FCIRG_00347T1	CZR48140.1 related to YSP3-subtilisin-like protease III [Fusarium proliferatum ET1]	82.7	4.7e-266	94.700000	Fusarium proliferatum ET1	NR	Complete	Yes	5518.FGSG_03331P0	1e-33	150.2	SUB2	Eukaryotes	COG1404@NOG,KOG1153@euNOG	Secreted subtilisin-like serine protease with keratinolytic activity that contributes to pathogenicity (By similarity)	PFAM (Peptidase_S8, Inhibitor_I9), SMART (SIGNAL, TRANS)	GO:0008150-biological_process(L=0),GO:0008152-metabolic process(L=1),	GO:0005575-cellular_component(L=0),GO:0005576-extracellular region(L=1),GO:0005615-extracellular space(L=3),GO:0005622-intracellular(L=3),GO:0005623-cell(L=1),GO:0005737-cytoplasm(L=4),GO:0016020-membrane(L=1),GO:0016021-integral component of membrane(L=4),GO:0020026-merozoite dense granule(L=6),GO:0031224-intrinsic component of membrane(L=3),GO:0031410-cytoplasmic vesicle(L=4),GO:0031982-vesicle…	GO:0003674-molecular_function(L=0),GO:0003824-catalytic activity(L=1),GO:0004175-endopeptidase activity(L=5),GO:0004252-serine-type endopeptidase activity(L=5),GO:0008233-peptidase activity(L=3),GO:0008236-serine-type peptidase activity(L=4),GO:0016787-hydrolase activity(L=2),GO:0017171-serine hydrolase activity(L=3),GO:0070011-peptidase activity, acting on L-amino acid peptides(L=4),
FCIRG_00348T1	XP_018251634.1 hypothetical protein FOXG_13059 [Fusarium oxysporum f. sp. lycopersici 4287]	77.3	2e-240	100.000000	Fusarium oxysporum f. sp. lycopersici 4287	RefSeq	Complete	No	140110.NechaP95150	9.5e-106	389.4	FG02938.1	Fungi	04AY1@ascNOG,0J9NU@euNOG,0PV66@fuNOG,0SJZH@hypNOG,0WZHT@necNOG,0YD9Y@NOG,140ZQ@opiNOG,1A3ZN@sordNOG	AMP-binding enzyme	PFAM (AMP-binding)
FCIRG_00349T1	XP_018756299.1 hypothetical protein FVEG_09431 [Fusarium verticillioides 7600]	61.6	6.4e-124	98.400000	Fusarium verticillioides 7600	RefSeq	Complete	No	5507.FOXG_10775P0	8.3e-96	355.9	FG11392.1	Fungi	041NX@ascNOG,0JHBT@euNOG,0PZCK@fuNOG,0SITR@hypNOG,0Z7CA@NOG,149PJ@opiNOG,1A3S3@sordNOG	NA	SMART (COIL)
FCIRG_00350T1							Complete		5507.FOXG_09655P0	6.8e-16	88.6		Fungi	049QF@ascNOG,0KPP6@euNOG,0QB0F@fuNOG,0SHEW@hypNOG,10WC0@NOG,136DZ@opiNOG,1A6FR@sordNOG	NA
FCIRG_00351T1	XP_018758495.1 hypothetical protein FVEG_11082 [Fusarium verticillioides 7600]	72.6	1.8e-78	89.200000	Fusarium verticillioides 7600	RefSeq	Complete	No	117187.FVEG_11082T0	5.4e-79	299.3	FG07801.1	Fungi	03Z6M@ascNOG,0JH49@euNOG,0PWTR@fuNOG,11J8N@NOG,144AA@opiNOG	Serine hydrolase (FSH1)	PFAM (FSH1, Abhydrolase_2)
FCIRG_00352T1	XP_018758496.1 hypothetical protein FVEG_11083 [Fusarium verticillioides 7600]	69.5	2.5e-183	99.500000	Fusarium verticillioides 7600	RefSeq	Complete	No	117187.FVEG_11083T0	7.5e-184	648.7	FG07800.1	Fungi	03PHE@ascNOG,0IK30@euNOG,0PMJA@fuNOG,0SMBQ@hypNOG,0WV4H@necNOG,0YF54@NOG,13PJ6@opiNOG,1A6CA@sordNOG	Eukaryotic aspartyl protease	PFAM (Asp), SMART (SIGNAL)
FCIRG_00353T1	XP_018758497.1 elongation factor 1-gamma [Fusarium verticillioides 7600]	74.9	4e-89	97.300000	Fusarium verticillioides 7600	RefSeq	Complete	Yes	117187.FVEG_11084T0	1.2e-89	334.7		Fungi	042V9@ascNOG,0Q120@fuNOG,14FU0@opiNOG,COG0625@NOG,KOG0867@euNOG	Glutathione S-transferase, N-terminal domain	PFAM (GST_C, GST_N)
FCIRG_00354T1	XP_018758498.1 hypothetical protein FVEG_11085 [Fusarium verticillioides 7600]	84.7	3.8e-221	100.000000	Fusarium verticillioides 7600	RefSeq	Complete	No	117187.FVEG_11085T0	1.1e-221	774.2	FG07799.1	Fungi	03IBZ@ascNOG,0IU1V@euNOG,0PMQI@fuNOG,12TNH@opiNOG,19QAH@sordNOG,COG0596@NOG	Alpha/beta hydrolase of unknown function (DUF1100)	PFAM (DUF1100, GST_C, GST_N, Peptidase_S9, Peptidase_S15)
FCIRG_00355T1	XP_018758499.1 hypothetical protein FVEG_11086 [Fusarium verticillioides 7600]	73.2	0	99.900000	Fusarium verticillioides 7600	RefSeq	Complete	No	117187.FVEG_11086T0	0.0	5683.2	PKS10	Fungi	03PPN@ascNOG,0PMI0@fuNOG,0SJ0E@hypNOG,0WZVB@necNOG,12PD0@opiNOG,1A3S0@sordNOG,COG3321@NOG,KOG1178@euNOG,KOG1202@euNOG	polyketide synthase	PFAM (PP-binding, adh_short, KR, Methyltransf_11, Methyltransf_12, Ubie_methyltran, Ketoacyl-synt_C, Acyl_transf_1, ketoacyl-synt, Condensation, AMP-binding, NAD_binding_4, Methyltransf_16, Epimerase, 3Beta_HSD, Thiolase_N), SMART (PKS_PP, PKS_KR, PKS_AT, PKS_DH, PKS_KS)
FCIRG_00356T1	XP_018758494.1 hypothetical protein FVEG_11081 [Fusarium verticillioides 7600]	80.5	1.1e-255	98.800000	Fusarium verticillioides 7600	RefSeq	Complete	No	117187.FVEG_11081T0	3.2e-256	889.4	FG07802.1	Fungi	03N83@ascNOG,0PJ9R@fuNOG,0SCFY@hypNOG,0WU94@necNOG,0XNQK@NOG,12V41@opiNOG,19P0B@sordNOG,KOG0254@euNOG	Sugar (and other) transporter	PFAM (MFS_1, Sugar_tr, TRI12), SMART (TRANS, SIGNAL)
FCIRG_00357T1	XP_018758490.1 hypothetical protein FVEG_11080 [Fusarium verticillioides 7600]	74.8	3.2e-205	100.000000	Fusarium verticillioides 7600	RefSeq	Complete	No	117187.FVEG_11080T0	9.6e-206	721.5	FG07803.1	Fungi	049JK@ascNOG,0QB54@fuNOG,0SFH1@hypNOG,0WYW2@necNOG,13698@opiNOG,1A6QZ@sordNOG,COG1012@NOG,KOG2450@euNOG	Aldehyde dehydrogenase family	PFAM (Aldedh, LuxC)
FCIRG_00358T1	XP_018758489.1 hypothetical protein FVEG_11079 [Fusarium verticillioides 7600]	82.7	3e-252	99.800000	Fusarium verticillioides 7600	RefSeq	Complete	No	117187.FVEG_11079T0	8.9e-253	877.9	FG07804.1	Fungi	03ZBZ@ascNOG,0PWZX@fuNOG,0SCDY@hypNOG,0WZPN@necNOG,144CA@opiNOG,1A4MZ@sordNOG,COG2124@NOG,KOG0158@euNOG	Cytochrome P450	PFAM (p450), SMART (TRANS)
FCIRG_00359T1	XP_018758488.1 hypothetical protein FVEG_11078 [Fusarium verticillioides 7600]	68.2	8.1e-140	100.000000	Fusarium verticillioides 7600	RefSeq	Complete	No	117187.FVEG_11078T0	2.4e-140	503.8	FG07805.1	Fungi	040XR@ascNOG,0J851@euNOG,0PTXP@fuNOG,0SIIR@hypNOG,0WTT1@necNOG,12BHH@NOG,13Z89@opiNOG,1A41C@sordNOG	Inherit from NOG: carboxyl methyltransferase	PFAM (Methyltransf_7)
FCIRG_00360T1	EWZ45975.1 hypothetical protein FOZG_06179 [Fusarium oxysporum Fo47]	88.9	5.1e-144	99.600000	Fusarium oxysporum Fo47	NR	Complete	No	5507.FOXG_15260P0	2.1e-99	367.5	PGUG_05082	Ancestor	COG5329@NOG	Phosphatase	PFAM (Syja_N, Exo_endo_phos, hSac2, DUF1866), SMART (TRANS, IPPc, DUF1866, COIL)	GO:0000003-reproduction(L=1),GO:0000746-conjugation(L=3),GO:0000747-conjugation with cellular fusion(L=3),GO:0000749-response to pheromone involved in conjugation with cellular fusion(L=4),GO:0000753-cell morphogenesis involved in conjugation with cellular fusion(L=4),GO:0000767-cell morphogenesis involved in conjugation(L=5),GO:0000902-cell morphogenesis(L=5),GO:0003006-developmental process inv…	GO:0000322-storage vacuole(L=6),GO:0000323-lytic vacuole(L=6),GO:0000324-fungal-type vacuole(L=7),GO:0000329-fungal-type vacuole membrane(L=7),GO:0005575-cellular_component(L=0),GO:0005622-intracellular(L=3),GO:0005623-cell(L=1),GO:0005737-cytoplasm(L=4),GO:0005773-vacuole(L=5),GO:0005774-vacuolar membrane(L=6),GO:0005829-cytosol(L=4),GO:0016020-membrane(L=1),GO:0019898-extrinsic component of mem…	GO:0003674-molecular_function(L=0),GO:0003824-catalytic activity(L=1),GO:0016787-hydrolase activity(L=2),GO:0016788-hydrolase activity, acting on ester bonds(L=3),GO:0016791-phosphatase activity(L=5),GO:0034593-phosphatidylinositol bisphosphate phosphatase activity(L=7),GO:0034595-phosphatidylinositol phosphate 5-phosphatase activity(L=7),GO:0042578-phosphoric ester hydrolase activity(L=4),GO:004…
FCIRG_00361T1							Complete		5507.FOXG_15261P0	1.1e-58	231.1		Fungi	03S21@ascNOG,0IXNP@euNOG,0PP5H@fuNOG,0SMUV@hypNOG,13RMU@opiNOG,19RYR@sordNOG,COG0596@NOG	alpha/beta hydrolase fold	PFAM (Abhydrolase_1, Peptidase_S9)
FCIRG_00362T1	XP_018255181.1 hypothetical protein FOXG_15262 [Fusarium oxysporum f. sp. lycopersici 4287]	87.4	9.8e-91	100.000000	Fusarium oxysporum f. sp. lycopersici 4287	RefSeq	Complete	No	5507.FOXG_15262P0	2.9e-91	339.7		Fungi	041J3@ascNOG,0JJJN@euNOG,0PZSC@fuNOG,0SG5X@hypNOG,11DFJ@NOG,14CMT@opiNOG,1A2KF@sordNOG	NA
FCIRG_00363T1	EWY99955.1 hypothetical protein FOYG_03880 [Fusarium oxysporum FOSC 3-a]	95.5	3.3e-148	100.000000	Fusarium oxysporum FOSC 3-a	NR	Complete	No	5507.FOXG_06967P0	2.3e-58	231.1		Fungi	03TDT@ascNOG,0J04N@euNOG,0PQGF@fuNOG,13TQ2@opiNOG,COG1073@NOG	Inherit from COG: Hydrolase	PFAM (Peptidase_S15, Peptidase_S9, AXE1, Abhydrolase_1, DLH, DUF1100, Hydrolase_4)
FCIRG_00364T1	XP_018760459.1 hypothetical protein FVEG_17290 [Fusarium verticillioides 7600]	94.0	1.6e-238	100.000000	Fusarium verticillioides 7600	RefSeq	Complete	No	5507.FOXG_17520P0	3e-209	733.0		Fungi	03NZA@ascNOG,0PMQT@fuNOG,0SEYI@hypNOG,13JWR@opiNOG,19TWH@sordNOG,COG1960@NOG,KOG0140@euNOG	acyl-CoA dehydrogenase	PFAM (Acyl-CoA_dh_M, Acyl-CoA_dh_1, Acyl-CoA_dh_N, Acyl-CoA_dh_2)
FCIRG_00365T1	CVK96126.1 uncharacterized protein FMAN_14007 [Fusarium mangiferae]	69.9	0	100.000000	Fusarium mangiferae	NR	Complete	No	526221.XP_003009832.1	1.3e-304	1050.8		Fungi	03N2T@ascNOG,0IFFU@euNOG,0PKCG@fuNOG,0Y48A@NOG,12VUY@opiNOG,19J67@sordNOG	NA	SMART (SIGNAL)
FCIRG_00366T1							Complete		148304.MAPG_09301T0	1.3e-08	65.1		Fungi	03MFF@ascNOG,0IJKV@euNOG,0PIHD@fuNOG,0UBND@magNOG,11F9Z@NOG,13K5V@opiNOG,19NSK@sordNOG	Fungal specific transcription factor domain	PFAM (Fungal_trans, Zn_clus), SMART (Fungal_trans, GAL4)
FCIRG_00367T1	XP_003040475.1 hypothetical protein NECHADRAFT_82400 [Nectria haematococca mpVI 77-13-4]	55.2	2.2e-114	99.000000	Nectria haematococca mpVI 77-13-4	RefSeq	Complete	No	162425.CADANIAP00003792	4.8e-73	280.4	FG09073.1	Fungi	03JNJ@ascNOG,0IY1Q@euNOG,0MEVN@euroNOG,0MP9Q@eurotNOG,0PIJS@fuNOG,0XNWE@NOG,13RQN@opiNOG	Alpha-L-rhamnosidase	PFAM (Bac_rhamnosid, Bac_rhamnosid_N, DUF1593), SMART (SIGNAL)
FCIRG_00368T1	CVL06460.1 uncharacterized protein FMAN_03671 [Fusarium mangiferae]	48.4	1.5e-43	97.100000	Fusarium mangiferae	NR	Complete	No	5141.EFNCRP00000009576	2.8e-20	103.6	FG03316.1	Fungi	03S3S@ascNOG,0IY54@euNOG,0PP7P@fuNOG,0YE8R@NOG,13RGA@opiNOG,19J08@sordNOG,1ABDA@sorNOG	NA	SMART (TRANS)
FCIRG_00369T1							Complete
FCIRG_00370T1	XP_018760525.1 hypothetical protein FVEG_12576 [Fusarium verticillioides 7600]	62.4	1.7e-130	99.500000	Fusarium verticillioides 7600	RefSeq	Complete	No	5022.CBX97009	3.5e-76	290.8		Fungi	04D8V@ascNOG,0IMT3@euNOG,0QD9A@fuNOG,1006C@NOG,13B1C@opiNOG	Major Facilitator Superfamily	PFAM (MFS_1, Sugar_tr), SMART (TRANS)
FCIRG_00371T1	KDN61199.1 hypothetical protein CSUB01_11151 [Colletotrichum sublineola]	52.9	1.1e-34	88.600000	Colletotrichum sublineola	NR	Partial 5 Prime	No	5507.FOXG_13538P0	5.1e-42	176.0		Fungi	04A89@ascNOG,0KP9H@euNOG,0QAH6@fuNOG,0SJNQ@hypNOG,10WR3@NOG,136XG@opiNOG,1A5FC@sordNOG	Methyltransferase domain	PFAM (Methyltransf_11, CMAS)
FCIRG_00372T1							Complete		229533.XP_388054.1	3.5e-56	223.0	FG07878.1	Fungi	03MX3@ascNOG,0IKZB@euNOG,0PK6T@fuNOG,0SDWU@hypNOG,0WURI@necNOG,0YEQ0@NOG,13HPS@opiNOG,19QEH@sordNOG	NmrA-like family	PFAM (NmrA, Methyltransf_11), SMART (SIGNAL, TRANS)
FCIRG_00373T1	XP_018760527.1 alkaline ceramidase [Fusarium verticillioides 7600]	95.3	0	100.000000	Fusarium verticillioides 7600	RefSeq	Complete	Yes	117187.FVEG_12578T0	0.0	1453.7	FG04738.1	Fungi	03N4X@ascNOG,0PJ6K@fuNOG,0SARY@hypNOG,0XQWE@NOG,12NAT@opiNOG,19M3N@sordNOG,KOG2232@euNOG	Neutral alkaline nonlysosomal ceramidase	PFAM (Ceramidase_alk), SMART (TRANS, SIGNAL)		GO:0005575-cellular_component(L=0),GO:0005576-extracellular region(L=1),
FCIRG_00374T1	XP_018760528.1 TKL protein kinase [Fusarium verticillioides 7600]	91.9	0	100.000000	Fusarium verticillioides 7600	RefSeq	Complete	Yes	117187.FVEG_12579T0	0.0	2497.2		Fungi	03QV6@ascNOG,0PIXN@fuNOG,0SJJQ@hypNOG,0WZSS@necNOG,13PH4@opiNOG,19JES@sordNOG,COG0515@NOG,KOG0192@euNOG	serine threonine protein kinase	PFAM (Pkinase_Tyr, Pkinase, Ank, Kdo), SMART (ANK, STYKc, SEL1, TRANS)
FCIRG_00375T1	XP_018760529.1 hypothetical protein FVEG_12580 [Fusarium verticillioides 7600]	92.3	4.1e-303	99.600000	Fusarium verticillioides 7600	RefSeq	Complete	No	117187.FVEG_12580T0	1.2e-303	1047.0		Fungi	03M3V@ascNOG,0IJ63@euNOG,0PGW4@fuNOG,0SCVN@hypNOG,0WTCF@necNOG,0YFV5@NOG,13KK6@opiNOG,19MMP@sordNOG	NA	PFAM (Pkinase_Tyr, Pkinase), SMART (COIL, SIGNAL, STYKc)
FCIRG_00376T1
FCIRG_00377T1	CCT65252.1 uncharacterized protein FFUJ_02185 [Fusarium fujikuroi IMI 58289]	87.4	5.3e-130	100.000000	Fusarium fujikuroi IMI 58289	NR	Complete	No	117187.FVEG_12581T0	1.7e-125	454.1		Fungi	0407A@ascNOG,0JDJM@euNOG,0PXWA@fuNOG,0SNMY@hypNOG,0X1IC@necNOG,0YNEQ@NOG,1468Y@opiNOG,1A1TV@sordNOG	NA	PFAM (DUF862), SMART (SIGNAL, TRANS)
FCIRG_00378T1	XP_018760532.1 hypothetical protein FVEG_17302 [Fusarium verticillioides 7600]	86.9	8.8e-176	100.000000	Fusarium verticillioides 7600	RefSeq	Complete	No	51453.JGI63107	2.6e-51	208.0		Fungi	03Q5H@ascNOG,0IKRG@euNOG,0PI3H@fuNOG,11MQ9@NOG,12UCJ@opiNOG	NA	SMART (TRANS, COIL)
FCIRG_00379T1	XP_018742163.1 hypothetical protein FVEG_00152 [Fusarium verticillioides 7600]	96.4	1.7e-179	100.000000	Fusarium verticillioides 7600	RefSeq	Complete	No	117187.FVEG_00152T0	1.8e-161	573.9	FG00138.1	Fungi	03XGY@ascNOG,0J92C@euNOG,0PUC2@fuNOG,0SJH3@hypNOG,0WT6D@necNOG,0Y9XC@NOG,140UU@opiNOG,1A2SG@sordNOG	Semialdehyde dehydrogenase, NAD binding domain	PFAM (Semialdhyde_dh, Epimerase, NAD_binding_4, NmrA, 3Beta_HSD, DUF3468)
FCIRG_00380T1	XP_018742162.1 aldehyde dehydrogenase (NAD+) [Fusarium verticillioides 7600]	99.2	7.6e-285	100.000000	Fusarium verticillioides 7600	RefSeq	Complete	Yes	5507.FOXG_01338P0	1.3e-285	986.9	FG00139.1	Fungi	03JKG@ascNOG,0PJ9J@fuNOG,0SE44@hypNOG,12PWF@opiNOG,1A52Y@sordNOG,COG1012@NOG,KOG2450@euNOG	Aldehyde dehydrogenase	PFAM (Aldedh, LuxC), SMART (COIL)	GO:0006081-cellular aldehyde metabolic process(L=3),GO:0006082-organic acid metabolic process(L=3),GO:0006520-cellular amino acid metabolic process(L=3),GO:0006576-cellular biogenic amine metabolic process(L=5),GO:0006595-polyamine metabolic process(L=6),GO:0006598-polyamine catabolic process(L=8),GO:0006807-nitrogen compound metabolic process(L=2),GO:0008150-biological_process(L=0),GO:0008152-me…	GO:0005575-cellular_component(L=0),GO:0005622-intracellular(L=3),GO:0005623-cell(L=1),GO:0005634-nucleus(L=5),GO:0005737-cytoplasm(L=4),GO:0005829-cytosol(L=4),GO:0043226-organelle(L=1),GO:0043227-membrane-bounded organelle(L=2),GO:0043229-intracellular organelle(L=3),GO:0043231-intracellular membrane-bounded organelle(L=4),GO:0044424-intracellular part(L=3),GO:0044444-cytoplasmic part(L=4),GO:00…	GO:0003674-molecular_function(L=0),GO:0003824-catalytic activity(L=1),GO:0004028-3-chloroallyl aldehyde dehydrogenase activity(L=5),GO:0004029-aldehyde dehydrogenase (NAD) activity(L=5),GO:0016491-oxidoreductase activity(L=2),GO:0016620-oxidoreductase activity, acting on the aldehyde or oxo group of donors, NAD or NADP as acceptor(L=4),GO:0016903-oxidoreductase activity, acting on the aldehyde or…
FCIRG_00381T1	XP_018742161.1 hypothetical protein FVEG_00150 [Fusarium verticillioides 7600]	91.1	0	99.900000	Fusarium verticillioides 7600	RefSeq	Complete	No	117187.FVEG_00150T0	0.0	1565.4	FG00140.1	Fungi	03MIJ@ascNOG,0PMGY@fuNOG,0SAMZ@hypNOG,13P2T@opiNOG,1A5KK@sordNOG,COG0666@NOG,KOG4177@euNOG	ankyrin repeat	PFAM (Ank), SMART (ANK)
FCIRG_00382T1	CCT63184.1 uncharacterized protein FFUJ_00194 [Fusarium fujikuroi IMI 58289]	67.9	8.5e-118	99.700000	Fusarium fujikuroi IMI 58289	NR	Complete	No
FCIRG_00383T1	XP_018742160.1 hypothetical protein FVEG_14593 [Fusarium verticillioides 7600]	88.1	0	100.000000	Fusarium verticillioides 7600	RefSeq	Complete	No	5507.FOXG_01341P0	0.0	1461.0	CAP2	Fungi	03MH1@ascNOG,0IKVX@euNOG,0PMBN@fuNOG,0SA9U@hypNOG,11KZD@NOG,13NKG@opiNOG,19MWJ@sordNOG	Glycosyltransferase family 90 protein	PFAM (DUF821), SMART (TRANS, CAP10, SIGNAL, COIL)	GO:0000271-polysaccharide biosynthetic process(L=5),GO:0005975-carbohydrate metabolic process(L=3),GO:0005976-polysaccharide metabolic process(L=4),GO:0006629-lipid metabolic process(L=3),GO:0006643-membrane lipid metabolic process(L=4),GO:0006664-glycolipid metabolic process(L=5),GO:0006665-sphingolipid metabolic process(L=4),GO:0006687-glycosphingolipid metabolic process(L=5),GO:0006688-glycosp…	GO:0005575-cellular_component(L=0),GO:0016020-membrane(L=1),	GO:0003674-molecular_function(L=0),GO:0003824-catalytic activity(L=1),GO:0008194-UDP-glycosyltransferase activity(L=4),GO:0016740-transferase activity(L=2),GO:0016757-transferase activity, transferring glycosyl groups(L=3),GO:0016763-transferase activity, transferring pentosyl groups(L=4),GO:0035252-UDP-xylosyltransferase activity(L=5),GO:0042285-xylosyltransferase activity(L=5),
FCIRG_00384T1	XP_018742159.1 hypothetical protein FVEG_00147 [Fusarium verticillioides 7600]	85.9	1.6e-236	100.000000	Fusarium verticillioides 7600	RefSeq	Complete	No	5507.FOXG_01342P0	1.8e-207	727.2	FG02410.1	Fungi	03NMK@ascNOG,0IH0A@euNOG,0PJMB@fuNOG,0SE55@hypNOG,0YFWU@NOG,13PBY@opiNOG,19S49@sordNOG	GAL4	PFAM (Zn_clus), SMART (GAL4, TRANS)
FCIRG_00385T1	CCT63187.1 uncharacterized protein FFUJ_00191 [Fusarium fujikuroi IMI 58289]	93.7	4.2e-171	98.100000	Fusarium fujikuroi IMI 58289	NR	Complete	No	5507.FOXG_01343P0	2.3e-171	606.7	FG00124.1	Fungi	049SV@ascNOG,0KPM7@euNOG,0QAY3@fuNOG,0SAEF@hypNOG,136GE@opiNOG,1A6BD@sordNOG,COG2267@NOG	Inherit from COG: alpha beta hydrolase fold	PFAM (Abhydrolase_1)
FCIRG_00386T1	XP_018742157.1 hypothetical protein FVEG_00145 [Fusarium verticillioides 7600]	99.2	4.4e-266	100.000000	Fusarium verticillioides 7600	RefSeq	Complete	No	117187.FVEG_00145T0	1.3e-266	923.7	FG00118.1	Fungi	049IU@ascNOG,0KPT9@euNOG,0QB5W@fuNOG,0SMW3@hypNOG,0WZWR@necNOG,0YA23@NOG,1368H@opiNOG,1A6TH@sordNOG	Transmembrane amino acid transporter protein	PFAM (Aa_trans, AA_permease), SMART (TRANS, SIGNAL)
FCIRG_00387T1	XP_018234022.1 hypothetical protein FOXG_01345 [Fusarium oxysporum f. sp. lycopersici 4287]	50.6	4.2e-154	99.000000	Fusarium oxysporum f. sp. lycopersici 4287	RefSeq	Complete	No	5507.FOXG_01345P0	1.5e-131	475.3		Fungi	04A1E@ascNOG,0KPER@euNOG,0QAPU@fuNOG,0SMN3@hypNOG,10WK3@NOG,136QN@opiNOG,1A5V2@sordNOG	NA
FCIRG_00388T1	XP_018742166.1 hypothetical protein FVEG_00155 [Fusarium verticillioides 7600]	95.4	1.7e-257	100.000000	Fusarium verticillioides 7600	RefSeq	Complete	No	117187.FVEG_00155T0	5e-258	895.2	FG00136.1	Fungi	03MZP@ascNOG,0JN8N@euNOG,0PJ18@fuNOG,0SF6X@hypNOG,0WY91@necNOG,0XNS4@NOG,13IMC@opiNOG,1A3KD@sordNOG	amino acid	PFAM (Aa_trans, Trp_Tyr_perm), SMART (TRANS)
FCIRG_00389T1	CZR43578.1 probable maltase [Fusarium proliferatum ET1]	75.0	1.7e-271	99.500000	Fusarium proliferatum ET1	NR	Complete	Yes	441959.XP_002486633.1	5.2e-214	749.2	SLC3A1	Eukaryotes	COG0366@NOG,KOG0471@euNOG	Solute carrier family 3 (Cystine, dibasic and neutral amino acid transporters, activator of cystine, dibasic and neutral amino acid transport), member 1	PFAM (Alpha-amylase, Alpha-amyl_C2, DUF1966), SMART (Aamy, SIGNAL, TRANS, Alpha-amyl_C2)	GO:0000003-reproduction(L=1),GO:0000023-maltose metabolic process(L=4),GO:0000025-maltose catabolic process(L=5),GO:0000101-sulfur amino acid transport(L=6),GO:0003333-amino acid transmembrane transport(L=6),GO:0005975-carbohydrate metabolic process(L=3),GO:0005984-disaccharide metabolic process(L=3),GO:0005985-sucrose metabolic process(L=4),GO:0005987-sucrose catabolic process(L=7),GO:0005996-mo…	GO:0005575-cellular_component(L=0),GO:0005622-intracellular(L=3),GO:0005623-cell(L=1),GO:0005737-cytoplasm(L=4),GO:0005739-mitochondrion(L=5),GO:0005740-mitochondrial envelope(L=6),GO:0005743-mitochondrial inner membrane(L=5),GO:0005773-vacuole(L=5),GO:0005774-vacuolar membrane(L=6),GO:0005886-plasma membrane(L=3),GO:0005887-integral component of plasma membrane(L=4),GO:0016020-membrane(L=1),GO:0…	GO:0000099-sulfur amino acid transmembrane transporter activity(L=4),GO:0003674-molecular_function(L=0),GO:0003824-catalytic activity(L=1),GO:0004553-hydrolase activity, hydrolyzing O-glycosyl compounds(L=4),GO:0004558-alpha-1,4-glucosidase activity(L=7),GO:0004564-beta-fructofuranosidase activity(L=5),GO:0004574-oligo-1,6-glucosidase activity(L=7),GO:0004575-sucrose alpha-glucosidase activity(L=…
FCIRG_00390T1	CZR43577.1 probable Maltose permease [Fusarium proliferatum ET1]	79.1	4e-243	100.000000	Fusarium proliferatum ET1	NR	Complete	Yes	441959.XP_002486635.1	1.8e-192	677.6	PGUG_01641	Eukaryotes	0XNQK@NOG,KOG0254@euNOG	transporter	PFAM (Sugar_tr, MFS_1, TRI12), SMART (TRANS)	GO:0000017-alpha-glucoside transport(L=7),GO:0005975-carbohydrate metabolic process(L=3),GO:0005984-disaccharide metabolic process(L=3),GO:0006810-transport(L=3),GO:0006811-ion transport(L=4),GO:0006812-cation transport(L=5),GO:0006818-hydrogen transport(L=4),GO:0008150-biological_process(L=0),GO:0008152-metabolic process(L=1),GO:0008643-carbohydrate transport(L=4),GO:0009056-catabolic process(L=…	GO:0000322-storage vacuole(L=6),GO:0000323-lytic vacuole(L=6),GO:0000324-fungal-type vacuole(L=7),GO:0005575-cellular_component(L=0),GO:0005622-intracellular(L=3),GO:0005623-cell(L=1),GO:0005737-cytoplasm(L=4),GO:0005773-vacuole(L=5),GO:0005886-plasma membrane(L=3),GO:0016020-membrane(L=1),GO:0016021-integral component of membrane(L=4),GO:0031224-intrinsic component of membrane(L=3),GO:0043226-or…	GO:0003674-molecular_function(L=0),GO:0005215-transporter activity(L=1),GO:0005351-sugar:proton symporter activity(L=8),GO:0005352-alpha-glucoside:proton symporter activity(L=5),GO:0005363-maltose transmembrane transporter activity(L=6),GO:0005364-maltose:proton symporter activity(L=7),GO:0005402-cation:sugar symporter activity(L=5),GO:0008324-cation transmembrane transporter activity(L=5),GO:001…
FCIRG_00391T1	XP_007723639.1 hypothetical protein A1O1_04557 [Capronia coronata CBS 617.96]	70.3	9.2e-98	94.400000	Capronia coronata CBS 617.96	RefSeq	Complete	No	29850.GGTG_06371T0	6.1e-90	335.9		Fungi	03T81@ascNOG,0PPX6@fuNOG,13SZC@opiNOG,COG1957@NOG,KOG2938@euNOG	Inosine-uridine preferring nucleoside hydrolase	PFAM (IU_nuc_hydro), SMART (SIGNAL)
FCIRG_00392T1	XP_018742168.1 hypothetical protein FVEG_00156 [Fusarium verticillioides 7600]	93.8	3.2e-186	99.100000	Fusarium verticillioides 7600	RefSeq	Partial 5 Prime	No	5507.FOXG_01331P0	2.3e-188	663.3	FG00150.1	Fungi	03J6B@ascNOG,0PGVS@fuNOG,0SFTG@hypNOG,12SKN@opiNOG,19NX9@sordNOG,COG2130@NOG,KOG1196@euNOG	oxidoreductase, zinc-binding dehydrogenase family	PFAM (ADH_zinc_N)	GO:0006950-response to stress(L=2),GO:0008150-biological_process(L=0),GO:0009987-cellular process(L=1),GO:0033554-cellular response to stress(L=3),GO:0044699-single-organism process(L=1),GO:0044763-single-organism cellular process(L=2),GO:0050896-response to stimulus(L=1),GO:0051716-cellular response to stimulus(L=2),	GO:0005575-cellular_component(L=0),GO:0005622-intracellular(L=3),GO:0005623-cell(L=1),GO:0005634-nucleus(L=5),GO:0005737-cytoplasm(L=4),GO:0005829-cytosol(L=4),GO:0043226-organelle(L=1),GO:0043227-membrane-bounded organelle(L=2),GO:0043229-intracellular organelle(L=3),GO:0043231-intracellular membrane-bounded organelle(L=4),GO:0044424-intracellular part(L=3),GO:0044444-cytoplasmic part(L=4),GO:00…
FCIRG_00393T1	XP_018234004.1 hypothetical protein FOXG_01330 [Fusarium oxysporum f. sp. lycopersici 4287]	85.8	0	100.000000	Fusarium oxysporum f. sp. lycopersici 4287	RefSeq	Complete	No	5507.FOXG_01330P0	0.0	1222.6		Fungi	03WTN@ascNOG,0JA2S@euNOG,0PV91@fuNOG,0SD5R@hypNOG,0YC1Q@NOG,1442M@opiNOG,1A4MK@sordNOG	Fungal Zn(2)-Cys(6) binuclear cluster domain	PFAM (Zn_clus, Fungal_trans), SMART (GAL4, TRANS)
FCIRG_00394T1	CZR32836.1 related to HET-6OR heterokaryon incompatibility protein (het-6OR allele) [Fusarium proliferatum ET1]	77.5	4.6e-286	99.700000	Fusarium proliferatum ET1	NR	Partial 5 Prime	Yes	117187.FVEG_00158T0	6.6e-141	506.5		Fungi	04B2J@ascNOG,0KNNN@euNOG,0Q9Q2@fuNOG,0SKEC@hypNOG,10XB2@NOG,137QM@opiNOG,1A3QN@sordNOG	NA
FCIRG_00395T1	XP_018742174.1 hypothetical protein FVEG_00159 [Fusarium verticillioides 7600]	79.1	3.5e-127	98.900000	Fusarium verticillioides 7600	RefSeq	Complete	No	229533.XP_385023.1	3.3e-113	413.3	FG04847.1	Fungi	03K2T@ascNOG,0IITQ@euNOG,0PH5E@fuNOG,0SHCH@hypNOG,13JGY@opiNOG,19K7W@sordNOG,COG0431@NOG	arsenic resistance protein ArsH	PFAM (FMN_red), SMART (COIL)
FCIRG_00396T1	XP_018742175.1 hypothetical protein FVEG_00160 [Fusarium verticillioides 7600]	92.5	7.3e-281	100.000000	Fusarium verticillioides 7600	RefSeq	Complete	No	117187.FVEG_00160T0	2.2e-281	973.0	FG00152.1	Fungi	03NGZ@ascNOG,0PHCQ@fuNOG,0SG1E@hypNOG,0WZCQ@necNOG,0XSE0@NOG,13585@opiNOG,19QTH@sordNOG,KOG2615@euNOG	MFS transporter	PFAM (MFS_1, Sugar_tr, Folate_carrier, DUF894), SMART (TRANS)	GO:0007275-multicellular organism development(L=3),GO:0008150-biological_process(L=0),GO:0032501-multicellular organismal process(L=1),GO:0032502-developmental process(L=1),GO:0043581-obsolete mycelium development(L=),GO:0044699-single-organism process(L=1),GO:0044707-single-multicellular organism process(L=2),GO:0044767-single-organism developmental process(L=2),GO:0048856-anatomical structure d…
FCIRG_00397T1	XP_018742176.1 hypothetical protein FVEG_00161 [Fusarium verticillioides 7600]	85.0	8.4e-114	99.600000	Fusarium verticillioides 7600	RefSeq	Complete	No	117187.FVEG_00161T0	2.5e-114	416.8		Fungi	03UP4@ascNOG,0J2TA@euNOG,0PSRP@fuNOG,0SMRZ@hypNOG,0ZC85@NOG,13X7H@opiNOG,19TBW@sordNOG	NA	PFAM (LysM), SMART (LysM)
FCIRG_00398T1	XP_018742177.1 hypothetical protein FVEG_00162 [Fusarium verticillioides 7600]	73.1	1.5e-52	100.000000	Fusarium verticillioides 7600	RefSeq	Complete	No
FCIRG_00399T1	XP_018233999.1 hypothetical protein FOXG_01325 [Fusarium oxysporum f. sp. lycopersici 4287]	61.8	1.4e-216	98.400000	Fusarium oxysporum f. sp. lycopersici 4287	RefSeq	Complete	No	117187.FVEG_00165T0	5.1e-231	805.8	FG04632.1	Fungi	03X02@ascNOG,0JAM0@euNOG,0PUSQ@fuNOG,0SCKW@hypNOG,117AD@NOG,142S8@opiNOG,19M4Q@sordNOG	NACHT domain	PFAM (NACHT), SMART (COIL, TRANS)
FCIRG_00400T1	XP_018742180.1 hypothetical protein FVEG_00166 [Fusarium verticillioides 7600]	84.3	1.9e-87	100.000000	Fusarium verticillioides 7600	RefSeq	Complete	No	117187.FVEG_00166T0	4e-70	269.6		Fungi	04C0X@ascNOG,0KMY7@euNOG,0Q8SU@fuNOG,0SNJ8@hypNOG,0X0QX@necNOG,1191X@NOG,138MP@opiNOG,1A1V9@sordNOG	NA	SMART (SIGNAL)
FCIRG_00401T1	KLO81159.1 Uncharacterized protein LW93_4732 [Fusarium fujikuroi]	75.2	3e-123	100.000000	Fusarium fujikuroi	NR	Complete	No	117187.FVEG_06812T0	4e-37	160.6	FG05672.1	Fungi	03ZCQ@ascNOG,0JNNC@euNOG,0PWNP@fuNOG,0SIXY@hypNOG,0WXUI@necNOG,0XXS8@NOG,144I6@opiNOG,19RQ8@sordNOG	ubiE/COQ5 methyltransferase family	PFAM (Methyltransf_11, Ubie_methyltran, Methyltransf_12, MTS)
FCIRG_00402T1	XP_018742183.1 hypothetical protein FVEG_00168 [Fusarium verticillioides 7600]	94.4	0	96.400000	Fusarium verticillioides 7600	RefSeq	Complete	No	5507.FOXG_01324P0	0.0	1144.8	FG00153.1	Fungi	03WFJ@ascNOG,0J8RZ@euNOG,0PU9K@fuNOG,0SE3Z@hypNOG,0YDSP@NOG,140FQ@opiNOG,1A4M7@sordNOG	Fungal_trans	PFAM (Fungal_trans), SMART (Fungal_trans)
FCIRG_00403T1	XP_018742184.1 monoamine oxidase [Fusarium verticillioides 7600]	88.3	3.9e-207	99.700000	Fusarium verticillioides 7600	RefSeq	Complete	Yes	117187.FVEG_00169T0	1.1e-207	727.6		Fungi	03XBR@ascNOG,0PWDT@fuNOG,0SF77@hypNOG,0WUFF@necNOG,0XSNC@NOG,143E0@opiNOG,19PJ5@sordNOG,KOG0029@euNOG	Flavin containing amine oxidoreductase	PFAM (Amino_oxidase, FAD_binding_2, DAO, Thi4, HI0933_like, Pyr_redox_2, FAD_binding_3, Ribonuc_L-PSP, GIDA, Pyr_redox), SMART (SIGNAL)
FCIRG_00404T1	XP_018742186.1 succinate-semialdehyde dehydrogenase (NADP+) [Fusarium verticillioides 7600]	94.0	3.8e-268	100.000000	Fusarium verticillioides 7600	RefSeq	Complete	Yes	5507.FOXG_01322P0	1.4e-247	860.5		Fungi	03WK1@ascNOG,0PUE3@fuNOG,0SIYU@hypNOG,140H8@opiNOG,1A30Y@sordNOG,COG1012@NOG,KOG2451@euNOG	succinate-semialdehyde dehydrogenase	PFAM (Aldedh)
FCIRG_00405T1	XP_018742187.1 hypothetical protein FVEG_00171 [Fusarium verticillioides 7600]	84.8	3.9e-78	87.300000	Fusarium verticillioides 7600	RefSeq	Complete	No	117187.FVEG_00171T0	1.2e-78	298.1		Fungi	049QH@ascNOG,0KPP5@euNOG,0QB0D@fuNOG,0SHS7@hypNOG,10WC1@NOG,136E1@opiNOG,1A6FJ@sordNOG	NA
FCIRG_00406T1	XP_018742190.1 hypothetical protein FVEG_00173 [Fusarium verticillioides 7600]	75.2	1.3e-46	99.100000	Fusarium verticillioides 7600	RefSeq	Complete	No	5507.FOXG_01319P0	1.2e-11	74.7		Fungi	04BSY@ascNOG,0KN4A@euNOG,0Q90G@fuNOG,0SM7J@hypNOG,10XUH@NOG,138E9@opiNOG,1A28A@sordNOG	NA
FCIRG_00407T1	XP_018742191.1 hypothetical protein FVEG_00174 [Fusarium verticillioides 7600]	72.5	5.7e-38	99.000000	Fusarium verticillioides 7600	RefSeq	Complete	No	117187.FVEG_00174T0	1.7e-38	163.7		Fungi	04BSY@ascNOG,0KN4A@euNOG,0Q90G@fuNOG,0SM7J@hypNOG,10XUH@NOG,138E9@opiNOG,1A28A@sordNOG	NA
FCIRG_00408T1
FCIRG_00409T1
FCIRG_00410T1	XP_018742194.1 hypothetical protein FVEG_00175 [Fusarium verticillioides 7600]	76.5	3.5e-45	91.300000	Fusarium verticillioides 7600	RefSeq	Complete	No	117187.FVEG_00175T0	1e-45	188.0		Fungi	04AGN@ascNOG,0KP37@euNOG,0QA94@fuNOG,0SM43@hypNOG,10WX1@NOG,1375T@opiNOG,1A4XB@sordNOG	NA
FCIRG_00411T1
FCIRG_00412T1	XP_018742197.1 hypothetical protein FVEG_00176 [Fusarium verticillioides 7600]	65.0	1.4e-34	95.200000	Fusarium verticillioides 7600	RefSeq	Complete	No
FCIRG_00413T1	XP_018742198.1 hypothetical protein FVEG_00177 [Fusarium verticillioides 7600]	49.0	6.6e-47	99.600000	Fusarium verticillioides 7600	RefSeq	Complete	No	117187.FVEG_00177T0	9.8e-47	192.2		Fungi	04B7T@ascNOG,0KNIN@euNOG,0Q9J4@fuNOG,0SMSN@hypNOG,10XEU@NOG,137VP@opiNOG,1A3F0@sordNOG	NA
FCIRG_00414T1	XP_018742199.1 hypothetical protein FVEG_00178 [Fusarium verticillioides 7600]	85.0	9e-252	100.000000	Fusarium verticillioides 7600	RefSeq	Complete	No	117187.FVEG_00178T0	2.7e-252	876.3		Fungi	04DHC@ascNOG,0IP3W@euNOG,0QDJA@fuNOG,0SAYS@hypNOG,0WUAQ@necNOG,0XSQX@NOG,13C4G@opiNOG,1A4WC@sordNOG	Allantoate	PFAM (MFS_1), SMART (TRANS)
FCIRG_00415T1	XP_018742200.1 hypothetical protein FVEG_00179 [Fusarium verticillioides 7600]	98.9	2e-221	100.000000	Fusarium verticillioides 7600	RefSeq	Complete	No	5507.FOXG_01314P0	2.6e-222	776.2	FG00165.1	Fungi	03NUC@ascNOG,0IF32@euNOG,0PGQV@fuNOG,0SD4T@hypNOG,12YR1@opiNOG,19K40@sordNOG,COG4225@NOG	Glycosyl hydrolase family 88	PFAM (Glyco_hydro_88)
FCIRG_00416T1	XP_018742201.1 beta-glucosidase [Fusarium verticillioides 7600]	96.5	0	99.600000	Fusarium verticillioides 7600	RefSeq	Partial 5 Prime	Yes	117187.FVEG_00180T0	0.0	1356.7	BGLE	Fungi	03IDA@ascNOG,0IF0P@euNOG,0PG84@fuNOG,0SGQ4@hypNOG,0X094@necNOG,12QUB@opiNOG,19N96@sordNOG,COG1472@NOG	Beta-glucosidases are one of a number of cellulolytic enzymes involved in the degradation of cellulosic biomass. Catalyzes the last step releasing glucose from the inhibitory cellobiose (By similarity)	PFAM (Glyco_hydro_3, Glyco_hydro_3_C), SMART (Fn3_like, SIGNAL, TRANS)		GO:0005575-cellular_component(L=0),GO:0005623-cell(L=1),GO:0005886-plasma membrane(L=3),GO:0016020-membrane(L=1),GO:0044464-cell part(L=2),GO:0071944-cell periphery(L=3),
FCIRG_00417T1	CZR36844.1 non-ribosomal peptide synthetase [Fusarium proliferatum ET1]	90.7	0	99.500000	Fusarium proliferatum ET1	NR	Internal	Yes	5507.FOXG_06448P0	0.0	6467.5	FG05372.1	Fungi	03K30@ascNOG,0PJY1@fuNOG,0SABV@hypNOG,13I0N@opiNOG,19IGP@sordNOG,COG1020@NOG,KOG1178@euNOG	Peptide synthetase	PFAM (Condensation, PP-binding, AMP-binding), SMART (PKS_PP, COIL)	GO:0006518-peptide metabolic process(L=4),GO:0006807-nitrogen compound metabolic process(L=2),GO:0006873-cellular ion homeostasis(L=5),GO:0006875-cellular metal ion homeostasis(L=7),GO:0006879-cellular iron ion homeostasis(L=9),GO:0006880-intracellular sequestering of iron ion(L=10),GO:0006950-response to stress(L=2),GO:0006979-response to oxidative stress(L=3),GO:0007154-cell communication(L=2),…	GO:0005575-cellular_component(L=0),GO:0005622-intracellular(L=3),GO:0005623-cell(L=1),GO:0005737-cytoplasm(L=4),GO:0005829-cytosol(L=4),GO:0044424-intracellular part(L=3),GO:0044444-cytoplasmic part(L=4),GO:0044464-cell part(L=2),	GO:0003674-molecular_function(L=0),GO:0003824-catalytic activity(L=1),GO:0016874-ligase activity(L=2),GO:0016879-ligase activity, forming carbon-nitrogen bonds(L=3),
FCIRG_00418T1	XP_018748703.1 L-ornithine N5-oxygenase [Fusarium verticillioides 7600]	92.1	4.5e-272	100.000000	Fusarium verticillioides 7600	RefSeq	Complete	Yes	5507.FOXG_06447P0	1.1e-277	960.7	FG05371.1	Fungi	04E5K@ascNOG,0IU3D@euNOG,0QEAU@fuNOG,0SNX8@hypNOG,13GF5@opiNOG,1A7BI@sordNOG,COG3486@NOG	l-ornithine	PFAM (Pyr_redox_2), SMART (TRANS)	GO:0006518-peptide metabolic process(L=4),GO:0006807-nitrogen compound metabolic process(L=2),GO:0006873-cellular ion homeostasis(L=5),GO:0006875-cellular metal ion homeostasis(L=7),GO:0006879-cellular iron ion homeostasis(L=9),GO:0006950-response to stress(L=2),GO:0006979-response to oxidative stress(L=3),GO:0007154-cell communication(L=2),GO:0008150-biological_process(L=0),GO:0008152-metabolic …	GO:0005575-cellular_component(L=0),GO:0005622-intracellular(L=3),GO:0005623-cell(L=1),GO:0005634-nucleus(L=5),GO:0005737-cytoplasm(L=4),GO:0005829-cytosol(L=4),GO:0043226-organelle(L=1),GO:0043227-membrane-bounded organelle(L=2),GO:0043229-intracellular organelle(L=3),GO:0043231-intracellular membrane-bounded organelle(L=4),GO:0044424-intracellular part(L=3),GO:0044444-cytoplasmic part(L=4),GO:00…	GO:0000166-nucleotide binding(L=3),GO:0003674-molecular_function(L=0),GO:0003824-catalytic activity(L=1),GO:0004497-monooxygenase activity(L=3),GO:0004499-N,N-dimethylaniline monooxygenase activity(L=5),GO:0005488-binding(L=1),GO:0016491-oxidoreductase activity(L=2),GO:0016705-oxidoreductase activity, acting on paired donors, with incorporation or reduction of molecular oxygen(L=3),GO:0016709-oxi…
FCIRG_00419T1	XP_018748702.1 hypothetical protein FVEG_04292 [Fusarium verticillioides 7600]	96.7	1.2e-279	100.000000	Fusarium verticillioides 7600	RefSeq	Complete	No	229533.XP_385546.1	1.2e-238	830.9	FG05370.1	Fungi	03Q3K@ascNOG,0IJAX@euNOG,0PM35@fuNOG,0SIZJ@hypNOG,0WZG0@necNOG,0ZUBW@NOG,13HEK@opiNOG,19K8Y@sordNOG	Fungal Zn(2)-Cys(6) binuclear cluster domain	PFAM (Zn_clus, Fungal_trans), SMART (GAL4, Fungal_trans, COIL)
FCIRG_00420T1	XP_018748701.1 hypothetical protein FVEG_04291 [Fusarium verticillioides 7600]	91.5	2.7e-264	91.000000	Fusarium verticillioides 7600	RefSeq	Complete	No	117187.FVEG_04291T0	8.2e-265	917.9		Fungi	03MD2@ascNOG,0IG72@euNOG,0PMTS@fuNOG,0SG9N@hypNOG,0WVZZ@necNOG,1271N@NOG,13KXC@opiNOG,19N88@sordNOG	Translation initiation factor eIF-2B subunit family protein	PFAM (IF-2B, NUDIX)	GO:0006417-regulation of translation(L=7),GO:0006446-regulation of translational initiation(L=8),GO:0008150-biological_process(L=0),GO:0009889-regulation of biosynthetic process(L=4),GO:0009890-negative regulation of biosynthetic process(L=5),GO:0009892-negative regulation of metabolic process(L=4),GO:0010468-regulation of gene expression(L=5),GO:0010556-regulation of macromolecule biosynthetic p…	GO:0005575-cellular_component(L=0),GO:0005622-intracellular(L=3),GO:0005623-cell(L=1),GO:0005737-cytoplasm(L=4),GO:0005851-eukaryotic translation initiation factor 2B complex(L=5),GO:0032991-macromolecular complex(L=1),GO:0043234-protein complex(L=2),GO:0044424-intracellular part(L=3),GO:0044444-cytoplasmic part(L=4),GO:0044464-cell part(L=2),	GO:0003674-molecular_function(L=0),GO:0005085-guanyl-nucleotide exchange factor activity(L=2),GO:0030234-enzyme regulator activity(L=2),GO:0030695-GTPase regulator activity(L=4),GO:0060589-nucleoside-triphosphatase regulator activity(L=3),
FCIRG_00421T1	CZR36838.1 related to nicotinamide mononucleotide permease [Fusarium proliferatum ET1]	97.6	1.4e-277	100.000000	Fusarium proliferatum ET1	NR	Complete	Yes	140110.NechaP66894	4.4e-241	839.0	FG05368.1	Fungi	03PF5@ascNOG,0PKCQ@fuNOG,0SB0Z@hypNOG,0WY8K@necNOG,13N86@opiNOG,19M0A@sordNOG,COG0477@NOG,KOG2533@euNOG	Major Facilitator Superfamily	PFAM (MFS_1), SMART (TRANS, COIL)
FCIRG_00422T1	XP_018748698.1 hypothetical protein FVEG_04289 [Fusarium verticillioides 7600]	86.5	4.8e-211	98.800000	Fusarium verticillioides 7600	RefSeq	Partial 5 Prime	No	117187.FVEG_04289T0	1.4e-211	741.1	FG05367.1	Fungi	03J61@ascNOG,0PHIR@fuNOG,0SA93@hypNOG,0XPZW@NOG,12Q6J@opiNOG,19PZV@sordNOG,KOG0155@euNOG	FF domain-containing protein	PFAM (FF, WW), SMART (WW, COIL)
FCIRG_00423T1	XP_018748694.1 hypothetical protein FVEG_15439 [Fusarium verticillioides 7600]	100.0	5.6e-143	100.000000	Fusarium verticillioides 7600	RefSeq	Complete	No	229533.XP_385542.1	8.8e-137	491.5	FG05366.1	Fungi	03NFD@ascNOG,0PJG4@fuNOG,0SBGN@hypNOG,0X069@necNOG,12RMZ@opiNOG,19NBV@sordNOG,COG0671@NOG,KOG3030@euNOG	PAP2 domain protein	PFAM (PAP2), SMART (TRANS, acidPPc)	GO:0006629-lipid metabolic process(L=3),GO:0006644-phospholipid metabolic process(L=4),GO:0006793-phosphorus metabolic process(L=3),GO:0006796-phosphate-containing compound metabolic process(L=4),GO:0007154-cell communication(L=2),GO:0007165-signal transduction(L=3),GO:0008150-biological_process(L=0),GO:0008152-metabolic process(L=1),GO:0009987-cellular process(L=1),GO:0016311-dephosphorylation(L…	GO:0000322-storage vacuole(L=6),GO:0000323-lytic vacuole(L=6),GO:0000324-fungal-type vacuole(L=7),GO:0000329-fungal-type vacuole membrane(L=7),GO:0005575-cellular_component(L=0),GO:0005622-intracellular(L=3),GO:0005623-cell(L=1),GO:0005737-cytoplasm(L=4),GO:0005773-vacuole(L=5),GO:0005774-vacuolar membrane(L=6),GO:0005783-endoplasmic reticulum(L=4),GO:0005789-endoplasmic reticulum membrane(L=3),G…	GO:0000810-diacylglycerol diphosphate phosphatase activity(L=6),GO:0003674-molecular_function(L=0),GO:0003824-catalytic activity(L=1),GO:0008195-phosphatidate phosphatase activity(L=6),GO:0016462-pyrophosphatase activity(L=5),GO:0016787-hydrolase activity(L=2),GO:0016788-hydrolase activity, acting on ester bonds(L=3),GO:0016791-phosphatase activity(L=5),GO:0016817-hydrolase activity, acting on ac…
FCIRG_00424T1	XP_018748691.1 proteasome subunit alpha type-4 [Fusarium verticillioides 7600]	100.0	3.1e-138	100.000000	Fusarium verticillioides 7600	RefSeq	Complete	Yes	5507.FOXG_06442P0	9.3e-139	498.0	FG05365.1	Fungi	03MP7@ascNOG,0PIQW@fuNOG,0SDKG@hypNOG,12N94@opiNOG,19QYZ@sordNOG,COG0638@NOG,KOG0178@euNOG	The proteasome is a multicatalytic proteinase complex which is characterized by its ability to cleave peptides with Arg, Phe, Tyr, Leu, and Glu adjacent to the leaving group at neutral or slightly basic pH. The proteasome has an ATP-dependent proteolytic activity (By similarity)	PFAM (Proteasome, Proteasome_A_N), SMART (Proteasome_A_N)	GO:0006461-protein complex assembly(L=5),GO:0006508-proteolysis(L=4),GO:0006511-ubiquitin-dependent protein catabolic process(L=8),GO:0007163-establishment or maintenance of cell polarity(L=3),GO:0007346-regulation of mitotic cell cycle(L=5),GO:0008150-biological_process(L=0),GO:0008152-metabolic process(L=1),GO:0009056-catabolic process(L=2),GO:0009057-macromolecule catabolic process(L=4),GO:000…	GO:0000502-proteasome complex(L=4),GO:0005575-cellular_component(L=0),GO:0005622-intracellular(L=3),GO:0005623-cell(L=1),GO:0005634-nucleus(L=5),GO:0005737-cytoplasm(L=4),GO:0005739-mitochondrion(L=5),GO:0005829-cytosol(L=4),GO:0005839-proteasome core complex(L=4),GO:0012505-endomembrane system(L=3),GO:0016020-membrane(L=1),GO:0019773-proteasome core complex, alpha-subunit complex(L=4),GO:0031597…
FCIRG_00425T1	CCT64197.1 related to CTI6 Cyc8-Tup1 Interacting protein [Fusarium fujikuroi IMI 58289]	95.2	0	100.000000	Fusarium fujikuroi IMI 58289	NR	Complete	Yes	5507.FOXG_06441P0	0.0	1368.6	FG05364.1	Fungi	04DMI@ascNOG,0QDQ7@fuNOG,0SNUZ@hypNOG,0XNYH@NOG,13D5E@opiNOG,1A76N@sordNOG,KOG1634@euNOG,KOG1844@euNOG	PHD finger domain protein	PFAM (SPOC, TFIIS_M, PHD), SMART (PHD, COIL)	GO:0006355-regulation of transcription, DNA-templated(L=7),GO:0006357-regulation of transcription from RNA polymerase II promoter(L=8),GO:0008150-biological_process(L=0),GO:0008152-metabolic process(L=1),GO:0009889-regulation of biosynthetic process(L=4),GO:0009890-negative regulation of biosynthetic process(L=5),GO:0009892-negative regulation of metabolic process(L=4),GO:0010468-regulation of ge…	GO:0005575-cellular_component(L=0),GO:0005622-intracellular(L=3),GO:0005623-cell(L=1),GO:0005634-nucleus(L=5),GO:0043226-organelle(L=1),GO:0043227-membrane-bounded organelle(L=2),GO:0043229-intracellular organelle(L=3),GO:0043231-intracellular membrane-bounded organelle(L=4),GO:0044424-intracellular part(L=3),GO:0044464-cell part(L=2),	GO:0003674-molecular_function(L=0),GO:0003824-catalytic activity(L=1),GO:0016874-ligase activity(L=2),GO:0016879-ligase activity, forming carbon-nitrogen bonds(L=3),GO:0016881-acid-amino acid ligase activity(L=4),GO:0019787-ubiquitin-like protein transferase activity(L=3),
FCIRG_00426T1	XP_018748689.1 adenylosuccinate synthetase [Fusarium verticillioides 7600]	86.6	4.1e-221	100.000000	Fusarium verticillioides 7600	RefSeq	Complete	Yes	140110.NechaP40313	1.2e-192	677.9	FG05187.1	Fungi	04BVY@ascNOG,0Q8XM@fuNOG,0SN5H@hypNOG,0WTAT@necNOG,138H2@opiNOG,1A23H@sordNOG,COG0104@NOG,KOG1355@euNOG	Plays an important role in the de novo pathway and in the salvage pathway of purine nucleotide biosynthesis. Catalyzes the first	PFAM (Adenylsucc_synt), SMART (Adenylsucc_synt)		GO:0005575-cellular_component(L=0),GO:0005622-intracellular(L=3),GO:0005623-cell(L=1),GO:0005737-cytoplasm(L=4),GO:0044424-intracellular part(L=3),GO:0044464-cell part(L=2),
FCIRG_00427T1
FCIRG_00428T1
FCIRG_00429T1
FCIRG_00430T1	XP_018748685.1 hypothetical protein FVEG_04284 [Fusarium verticillioides 7600]	97.6	6e-134	100.000000	Fusarium verticillioides 7600	RefSeq	Complete	No	117187.FVEG_04284T0	1.8e-134	483.8	MED7	Fungi	03RSM@ascNOG,0PPJC@fuNOG,0SI0K@hypNOG,0WWQ1@necNOG,0ZFRU@NOG,13EH3@opiNOG,19RNK@sordNOG,KOG0570@euNOG	Component of the Mediator complex, a coactivator involved in the regulated transcription of nearly all RNA polymerase II-dependent genes. Mediator functions as a bridge to convey information from gene-specific regulatory proteins to the basal RNA polymerase II transcription machinery. Mediator is recruited to promoters by direct interactions with regulatory proteins and serves as a scaffold for t…	PFAM (Med7), SMART (COIL)	GO:0000122-negative regulation of transcription from RNA polymerase II promoter(L=8),GO:0006355-regulation of transcription, DNA-templated(L=7),GO:0006357-regulation of transcription from RNA polymerase II promoter(L=8),GO:0008150-biological_process(L=0),GO:0009889-regulation of biosynthetic process(L=4),GO:0009890-negative regulation of biosynthetic process(L=5),GO:0009891-positive regulation of…	GO:0000428-DNA-directed RNA polymerase complex(L=5),GO:0005575-cellular_component(L=0),GO:0005622-intracellular(L=3),GO:0005623-cell(L=1),GO:0005634-nucleus(L=5),GO:0005654-nucleoplasm(L=5),GO:0016591-DNA-directed RNA polymerase II, holoenzyme(L=7),GO:0016592-mediator complex(L=7),GO:0030880-RNA polymerase complex(L=4),GO:0031974-membrane-enclosed lumen(L=1),GO:0031981-nuclear lumen(L=6),GO:00329…
FCIRG_00431T1	XP_018748683.1 hypothetical protein FVEG_04283 [Fusarium verticillioides 7600]	86.3	2.5e-101	100.000000	Fusarium verticillioides 7600	RefSeq	Complete	No	117187.FVEG_04283T0	7.5e-102	375.9	FG05359.1	Fungi	03RZX@ascNOG,0IXX2@euNOG,0PP60@fuNOG,0SG5Q@hypNOG,0WYH8@necNOG,0Z4WE@NOG,13S3V@opiNOG,19RAW@sordNOG	NA	SMART (COIL, ZnF_C2H2)
FCIRG_00432T1	XP_018748684.1 hypothetical protein FVEG_04282 [Fusarium verticillioides 7600]	94.9	1.1e-142	100.000000	Fusarium verticillioides 7600	RefSeq	Complete	No	117187.FVEG_04282T0	8.7e-120	435.3	FG05358.1	Fungi	03UKM@ascNOG,0J3U0@euNOG,0PRV2@fuNOG,0SBPE@hypNOG,0YCUC@NOG,13X50@opiNOG,19RR3@sordNOG	NA	PFAM (F-box, RPEL), SMART (FBOX)	GO:0007275-multicellular organism development(L=3),GO:0008150-biological_process(L=0),GO:0032501-multicellular organismal process(L=1),GO:0032502-developmental process(L=1),GO:0043581-obsolete mycelium development(L=),GO:0044699-single-organism process(L=1),GO:0044707-single-multicellular organism process(L=2),GO:0044767-single-organism developmental process(L=2),GO:0048856-anatomical structure d…
FCIRG_00433T1
FCIRG_00434T1	XP_018748681.1 hypothetical protein FVEG_04280 [Fusarium verticillioides 7600]	99.1	2.6e-60	100.000000	Fusarium verticillioides 7600	RefSeq	Complete	No	5507.FOXG_06432P0	7.7e-61	238.0	FG05357.1	Fungi	03VI5@ascNOG,0J2HY@euNOG,0PSZV@fuNOG,0SKEH@hypNOG,127BV@NOG,13XA9@opiNOG,19SRP@sordNOG	Inherit from NOG: Conserved hypothetical, protein	SMART (COIL)
FCIRG_00435T1	XP_018748680.1 hypothetical protein FVEG_04279 [Fusarium verticillioides 7600]	99.4	1.5e-86	90.600000	Fusarium verticillioides 7600	RefSeq	Complete	No	5507.FOXG_06431P0	5.4e-88	328.9	FG05355.1	Fungi	03W1Q@ascNOG,0J78Z@euNOG,0PTKJ@fuNOG,0SCKD@hypNOG,0Y7SC@NOG,13ZF5@opiNOG,19SK2@sordNOG	conserved hypothetical protein	SMART (COIL)
FCIRG_00436T1	XP_018242287.1 hypothetical protein FOXG_06430 [Fusarium oxysporum f. sp. lycopersici 4287]	85.1	3.8e-150	100.000000	Fusarium oxysporum f. sp. lycopersici 4287	RefSeq	Complete	No	5507.FOXG_06430P0	1.1e-150	538.5	FG05354.1	Fungi	049F9@ascNOG,0IREF@euNOG,0QDCB@fuNOG,0SEJP@hypNOG,10W5D@NOG,13653@opiNOG,1A701@sordNOG	NA	SMART (SIGNAL)
FCIRG_00437T1	XP_018748675.1 hypothetical protein FVEG_04276 [Fusarium verticillioides 7600]	96.4	4.3e-263	100.000000	Fusarium verticillioides 7600	RefSeq	Complete	No	117187.FVEG_04276T0	5.4e-246	855.1	FG05353.1	Fungi	03SU3@ascNOG,0IZ1T@euNOG,0PPW2@fuNOG,0SIGG@hypNOG,0WVAC@necNOG,0Y94M@NOG,13U2Y@opiNOG,1A2AS@sordNOG	conserved hypothetical protein	SMART (TRANS)
FCIRG_00438T1	XP_018748674.1 hypothetical protein FVEG_04275 [Fusarium verticillioides 7600]	96.8	0	100.000000	Fusarium verticillioides 7600	RefSeq	Complete	No	117187.FVEG_04275T0	0.0	1115.1	FG05352.1	Fungi	03Q9Z@ascNOG,0PKUS@fuNOG,0SN32@hypNOG,0WWYD@necNOG,0XNQK@NOG,13I09@opiNOG,19KQJ@sordNOG,KOG0254@euNOG	hexose transporter	PFAM (MFS_1, Sugar_tr, TRI12), SMART (TRANS)
FCIRG_00439T1	XP_018748673.1 hypothetical protein FVEG_04274 [Fusarium verticillioides 7600]	97.6	0	100.000000	Fusarium verticillioides 7600	RefSeq	Complete	No	5507.FOXG_06425P0	0.0	1818.9	FGSG_05351	Fungi	03M34@ascNOG,0PJW1@fuNOG,0SE4N@hypNOG,13KVX@opiNOG,19NRC@sordNOG,COG0699@NOG,KOG0446@euNOG	Dynamin family	PFAM (Dynamin_N, Dynamin_M, GED), SMART (DYNc, COIL)
FCIRG_00440T1	XP_018748671.1 hypothetical protein FVEG_04273 [Fusarium verticillioides 7600]	91.4	0	99.300000	Fusarium verticillioides 7600	RefSeq	Complete	No	140110.NechaP76947	2.2e-222	777.3		Fungi	04C1Q@ascNOG,0KMXN@euNOG,0Q8S1@fuNOG,0SNMI@hypNOG,0WVND@necNOG,11AEV@NOG,138NF@opiNOG,1A1U3@sordNOG	NA	PFAM (Zn_clus), SMART (GAL4)
FCIRG_00441T1	XP_018748670.1 hypothetical protein FVEG_04272 [Fusarium verticillioides 7600]	94.3	1.5e-58	100.000000	Fusarium verticillioides 7600	RefSeq	Complete	No	5507.FOXG_06424P0	1.8e-50	203.8		Fungi	03S4D@ascNOG,0PP4P@fuNOG,0SKN2@hypNOG,13V85@opiNOG,1A4Q3@sordNOG,COG0251@NOG,KOG2317@euNOG	L-PSP endoribonuclease family protein (Hmf1)	PFAM (Ribonuc_L-PSP)	GO:0006082-organic acid metabolic process(L=3),GO:0006412-translation(L=5),GO:0006520-cellular amino acid metabolic process(L=3),GO:0006549-isoleucine metabolic process(L=5),GO:0006807-nitrogen compound metabolic process(L=2),GO:0006996-organelle organization(L=3),GO:0007005-mitochondrion organization(L=4),GO:0008150-biological_process(L=0),GO:0008152-metabolic process(L=1),GO:0008652-cellular am…	GO:0005575-cellular_component(L=0),GO:0005622-intracellular(L=3),GO:0005623-cell(L=1),GO:0005634-nucleus(L=5),GO:0005737-cytoplasm(L=4),GO:0005739-mitochondrion(L=5),GO:0005740-mitochondrial envelope(L=6),GO:0005758-mitochondrial intermembrane space(L=5),GO:0005759-mitochondrial matrix(L=6),GO:0005829-cytosol(L=4),GO:0031967-organelle envelope(L=3),GO:0031970-organelle envelope lumen(L=4),GO:0031…
FCIRG_00442T1	XP_018748669.1 hypothetical protein FVEG_04271 [Fusarium verticillioides 7600]	90.7	0	100.000000	Fusarium verticillioides 7600	RefSeq	Complete	No	5507.FOXG_06423P0	0.0	1486.9	FG05350.1	Fungi	04A3W@ascNOG,0JQX0@euNOG,0Q0V4@fuNOG,0SIU3@hypNOG,114PS@NOG,14F2S@opiNOG,1A5PK@sordNOG	Fungal_trans	PFAM (Fungal_trans, Zn_clus), SMART (Fungal_trans, GAL4)
FCIRG_00443T1	XP_018748668.1 hypothetical protein FVEG_04270 [Fusarium verticillioides 7600]	61.9	4.4e-110	99.200000	Fusarium verticillioides 7600	RefSeq	Complete	No	117187.FVEG_04270T0	1.3e-110	405.2		Fungi	04AIX@ascNOG,0KP1J@euNOG,0QA6Z@fuNOG,0SI2S@hypNOG,10WYN@NOG,1377U@opiNOG,1A4SE@sordNOG	NA	SMART (TRANS)
FCIRG_00444T1
FCIRG_00445T1							Complete		117187.FVEG_07144T0	1.2e-150	538.1	PAP1	Fungi	03KZW@ascNOG,0PIVC@fuNOG,0SIPY@hypNOG,0WV40@necNOG,12PPG@opiNOG,19PZB@sordNOG,COG5186@NOG,KOG2245@euNOG	Poly(A) polymerase	PFAM (PAP_central, PAP_RNA-bind, NTP_transf_2), SMART (TRANS)	GO:0006139-nucleobase-containing compound metabolic process(L=3),GO:0006378-mRNA polyadenylation(L=8),GO:0006396-RNA processing(L=5),GO:0006397-mRNA processing(L=7),GO:0006725-cellular aromatic compound metabolic process(L=3),GO:0006807-nitrogen compound metabolic process(L=2),GO:0008150-biological_process(L=0),GO:0008152-metabolic process(L=1),GO:0009987-cellular process(L=1),GO:0010467-gene exp…	GO:0005575-cellular_component(L=0),GO:0005622-intracellular(L=3),GO:0005623-cell(L=1),GO:0005634-nucleus(L=5),GO:0005654-nucleoplasm(L=5),GO:0005737-cytoplasm(L=4),GO:0005829-cytosol(L=4),GO:0005847-mRNA cleavage and polyadenylation specificity factor complex(L=8),GO:0005849-mRNA cleavage factor complex(L=7),GO:0031974-membrane-enclosed lumen(L=1),GO:0031981-nuclear lumen(L=6),GO:0032991-macromol…	GO:0003674-molecular_function(L=0),GO:0003824-catalytic activity(L=1),GO:0004652-polynucleotide adenylyltransferase activity(L=6),GO:0016740-transferase activity(L=2),GO:0016772-transferase activity, transferring phosphorus-containing groups(L=3),GO:0016779-nucleotidyltransferase activity(L=4),GO:0070566-adenylyltransferase activity(L=5),
FCIRG_00446T1	CZR41287.1 related to beta tubulins [Fusarium proliferatum ET1]	96.0	6.7e-280	100.000000	Fusarium proliferatum ET1	NR	Complete	Yes	140110.NechaP105093	1.2e-243	847.4	DML1	Fungi	03PYD@ascNOG,0PIW0@fuNOG,0SDKT@hypNOG,0WU7J@necNOG,0XPM0@NOG,12QVB@opiNOG,19KG8@sordNOG,KOG2530@euNOG	Involved in the partitioning of the mitochondrial organelle and mitochondrial DNA (mtDNA) inheritance (By similarity)	PFAM (Misat_Myo_SegII, Tubulin)	GO:0000002-mitochondrial genome maintenance(L=5),GO:0006276-plasmid maintenance(L=3),GO:0006996-organelle organization(L=3),GO:0007005-mitochondrion organization(L=4),GO:0008150-biological_process(L=0),GO:0009987-cellular process(L=1),GO:0016043-cellular component organization(L=2),GO:0044699-single-organism process(L=1),GO:0044763-single-organism cellular process(L=2),GO:0071840-cellular compone…	GO:0005575-cellular_component(L=0),GO:0005622-intracellular(L=3),GO:0005623-cell(L=1),GO:0005737-cytoplasm(L=4),GO:0005739-mitochondrion(L=5),GO:0005829-cytosol(L=4),GO:0043226-organelle(L=1),GO:0043227-membrane-bounded organelle(L=2),GO:0043229-intracellular organelle(L=3),GO:0043231-intracellular membrane-bounded organelle(L=4),GO:0044424-intracellular part(L=3),GO:0044444-cytoplasmic part(L=4)…
FCIRG_00447T1	XP_018753024.1 hypothetical protein FVEG_07142 [Fusarium verticillioides 7600]	94.9	8.8e-121	100.000000	Fusarium verticillioides 7600	RefSeq	Complete	No	5507.FOXG_09515P0	5.2e-122	442.2	FG05391.1	Fungi	03SWC@ascNOG,0IZW4@euNOG,0PPWX@fuNOG,0SES4@hypNOG,11PSP@NOG,13TSW@opiNOG,19RIH@sordNOG	AhpC/TSA family	PFAM (AhpC-TSA, Redoxin)
FCIRG_00448T1	XP_018753023.1 hypothetical protein FVEG_07141 [Fusarium verticillioides 7600]	87.7	1.4e-291	100.000000	Fusarium verticillioides 7600	RefSeq	Complete	No	117187.FVEG_07141T0	2.2e-237	827.0	FG05392.1	Fungi	03KWM@ascNOG,0II6K@euNOG,0PI5W@fuNOG,0SJ42@hypNOG,0XRA4@NOG,133EY@opiNOG,19PG8@sordNOG	conserved hypothetical protein	PFAM (Septin), SMART (TRANS)
FCIRG_00449T1	XP_018753022.1 CMGC/CDK/CDK5 protein kinase [Fusarium verticillioides 7600]	99.7	7.7e-190	100.000000	Fusarium verticillioides 7600	RefSeq	Complete	Yes	5507.FOXG_09513P0	1.8e-190	670.2	PHO85	Fungi	03KIR@ascNOG,0PGBA@fuNOG,0SC6T@hypNOG,0XPP3@NOG,12SU1@opiNOG,19KF9@sordNOG,KOG0594@euNOG	Negative regulator of the PHO system	PFAM (Pkinase_Tyr, Pkinase), SMART (S_TKc, COIL)	GO:0000003-reproduction(L=1),GO:0000082-G1/S transition of mitotic cell cycle(L=6),GO:0000083-regulation of transcription involved in G1/S transition of mitotic cell cycle(L=7),GO:0000122-negative regulation of transcription from RNA polymerase II promoter(L=8),GO:0000278-mitotic cell cycle(L=4),GO:0000909-sporocarp development involved in sexual reproduction(L=7),GO:0003006-developmental process…	GO:0000307-cyclin-dependent protein kinase holoenzyme complex(L=4),GO:0005575-cellular_component(L=0),GO:0005622-intracellular(L=3),GO:0005623-cell(L=1),GO:0005634-nucleus(L=5),GO:0005737-cytoplasm(L=4),GO:0005829-cytosol(L=4),GO:0032991-macromolecular complex(L=1),GO:0043226-organelle(L=1),GO:0043227-membrane-bounded organelle(L=2),GO:0043229-intracellular organelle(L=3),GO:0043231-intracellular…	GO:0003674-molecular_function(L=0),GO:0003824-catalytic activity(L=1),GO:0004672-protein kinase activity(L=5),GO:0004674-protein serine/threonine kinase activity(L=6),GO:0004693-cyclin-dependent protein serine/threonine kinase activity(L=7),GO:0016301-kinase activity(L=4),GO:0016740-transferase activity(L=2),GO:0016772-transferase activity, transferring phosphorus-containing groups(L=3),GO:001677…
FCIRG_00450T1	XP_018753021.1 hypothetical protein FVEG_07139 [Fusarium verticillioides 7600]	97.6	2.3e-214	100.000000	Fusarium verticillioides 7600	RefSeq	Complete	No	117187.FVEG_07139T0	6.9e-215	751.5	PGUG_02530	Fungi	03JD2@ascNOG,0PGF9@fuNOG,0SATM@hypNOG,0WZF0@necNOG,0XT5T@NOG,13HSK@opiNOG,19J85@sordNOG,KOG2847@euNOG	tafazzin	PFAM (Acyltransferase), SMART (PlsC, COIL, TRANS)	GO:0006091-generation of precursor metabolites and energy(L=3),GO:0006119-oxidative phosphorylation(L=4),GO:0006461-protein complex assembly(L=5),GO:0006629-lipid metabolic process(L=3),GO:0006644-phospholipid metabolic process(L=4),GO:0006650-glycerophospholipid metabolic process(L=5),GO:0006793-phosphorus metabolic process(L=3),GO:0006796-phosphate-containing compound metabolic process(L=4),GO:…	GO:0005575-cellular_component(L=0),GO:0005622-intracellular(L=3),GO:0005623-cell(L=1),GO:0005737-cytoplasm(L=4),GO:0005739-mitochondrion(L=5),GO:0005740-mitochondrial envelope(L=6),GO:0005741-mitochondrial outer membrane(L=5),GO:0005743-mitochondrial inner membrane(L=5),GO:0016020-membrane(L=1),GO:0016021-integral component of membrane(L=4),GO:0019866-organelle inner membrane(L=4),GO:0019867-oute…	GO:0003674-molecular_function(L=0),GO:0003824-catalytic activity(L=1),GO:0008374-O-acyltransferase activity(L=5),GO:0016740-transferase activity(L=2),GO:0016746-transferase activity, transferring acyl groups(L=3),GO:0016747-transferase activity, transferring acyl groups other than amino-acyl groups(L=4),GO:0047184-1-acylglycerophosphocholine O-acyltransferase activity(L=6),
FCIRG_00451T1	XP_018246821.1 hypothetical protein FOXG_09511 [Fusarium oxysporum f. sp. lycopersici 4287]	72.4	4.2e-142	99.700000	Fusarium oxysporum f. sp. lycopersici 4287	RefSeq	Partial 5 Prime	No	5507.FOXG_09511P0	1.5e-135	488.0	FG05395.1	Fungi	03P7N@ascNOG,0PM5D@fuNOG,0SHH5@hypNOG,0XQYR@NOG,12QZ6@opiNOG,19K45@sordNOG,KOG3039@euNOG	RING finger domain protein	SMART (COIL, RING)
FCIRG_00452T1	XP_018753019.1 hypothetical protein FVEG_07137 [Fusarium verticillioides 7600]	93.3	3.2e-167	100.000000	Fusarium verticillioides 7600	RefSeq	Complete	No	5507.FOXG_09510P0	3.5e-170	602.8		Fungi	03RJH@ascNOG,0PNDX@fuNOG,0SEER@hypNOG,0ZNC0@NOG,13QQ4@opiNOG,19KX4@sordNOG,KOG0769@euNOG	Mitochondrial carrier protein	PFAM (Mito_carr), SMART (TRANS, COIL)
FCIRG_00453T1	XP_018753018.1 SAGA-associated factor 73 [Fusarium verticillioides 7600]	99.3	4.8e-160	98.300000	Fusarium verticillioides 7600	RefSeq	Partial 5 Prime	Yes	5507.FOXG_09509P0	1e-161	575.1		Fungi	04E6I@ascNOG,0IU75@euNOG,0QEC0@fuNOG,0SNXF@hypNOG,11FGS@NOG,13GHW@opiNOG,1A7BS@sordNOG	SAGA complex component	PFAM (SCA7), SMART (COIL)
FCIRG_00454T1	CCT71408.1 uncharacterized protein FFUJ_08522 [Fusarium fujikuroi IMI 58289]	93.7	6.3e-290	100.000000	Fusarium fujikuroi IMI 58289	NR	Complete	No	5507.FOXG_09508P0	6.6e-225	785.4		Fungi	03SAQ@ascNOG,0IXS9@euNOG,0PNPW@fuNOG,0SK1Q@hypNOG,0YA3V@NOG,13RY2@opiNOG,19NTR@sordNOG	NA	PFAM (Zn_clus), SMART (GAL4)
FCIRG_00455T1	XP_018753012.1 hypothetical protein FVEG_07133 [Fusarium verticillioides 7600]	90.7	1.3e-129	100.000000	Fusarium verticillioides 7600	RefSeq	Complete	No	5507.FOXG_09507P0	2.2e-133	480.3	FG05397.1	Fungi	0413Q@ascNOG,0J6AX@euNOG,0PTEZ@fuNOG,0SBT5@hypNOG,0XW6P@NOG,13YGM@opiNOG,19T8F@sordNOG	NA
FCIRG_00456T1	XP_018753005.1 hypothetical protein FVEG_16025 [Fusarium verticillioides 7600]	99.0	0	100.000000	Fusarium verticillioides 7600	RefSeq	Complete	No	5507.FOXG_09506P0	0.0	2290.0	FG05398.1	Fungi	03JT2@ascNOG,0PGVB@fuNOG,0SD8K@hypNOG,0XR96@NOG,12R1R@opiNOG,19Q40@sordNOG,KOG3417@euNOG	Cell division control protein	PFAM (RasGEF, RasGEF_N, SH3_1, SH3_2), SMART (RasGEF, RasGEFN, SH3, COIL, WW)	GO:0000003-reproduction(L=1),GO:0000746-conjugation(L=3),GO:0000747-conjugation with cellular fusion(L=3),GO:0000749-response to pheromone involved in conjugation with cellular fusion(L=4),GO:0000750-pheromone-dependent signal transduction involved in conjugation with cellular fusion(L=4),GO:0001302-replicative cell aging(L=5),GO:0007089-traversing start control point of mitotic cell cycle(L=9),G…	GO:0005575-cellular_component(L=0),GO:0005622-intracellular(L=3),GO:0005623-cell(L=1),GO:0005634-nucleus(L=5),GO:0005737-cytoplasm(L=4),GO:0005783-endoplasmic reticulum(L=4),GO:0005789-endoplasmic reticulum membrane(L=3),GO:0005829-cytosol(L=4),GO:0005886-plasma membrane(L=3),GO:0012505-endomembrane system(L=3),GO:0016020-membrane(L=1),GO:0031090-organelle membrane(L=3),GO:0042175-nuclear outer m…	GO:0003674-molecular_function(L=0),GO:0005085-guanyl-nucleotide exchange factor activity(L=2),GO:0005088-Ras guanyl-nucleotide exchange factor activity(L=3),GO:0030234-enzyme regulator activity(L=2),GO:0030695-GTPase regulator activity(L=4),GO:0060589-nucleoside-triphosphatase regulator activity(L=3),
FCIRG_00457T1	XP_018753001.1 hypothetical protein FVEG_07130 [Fusarium verticillioides 7600]	98.3	0	100.000000	Fusarium verticillioides 7600	RefSeq	Complete	No	5507.FOXG_09505P0	0.0	1504.6	PGUG_00908	Fungi	03JQB@ascNOG,0IKSV@euNOG,0PGSQ@fuNOG,0SJ6Q@hypNOG,0ZTM5@NOG,13JBF@opiNOG,19QSD@sordNOG	C2H2 finger domain protein	PFAM (Fungal_trans, zf-C2H2), SMART (ZnF_C2H2, GAL4)			GO:0003674-molecular_function(L=0),GO:0003676-nucleic acid binding(L=3),GO:0003677-DNA binding(L=4),GO:0005488-binding(L=1),GO:0043565-sequence-specific DNA binding(L=5),GO:0097159-organic cyclic compound binding(L=2),GO:1901363-heterocyclic compound binding(L=2),
FCIRG_00458T1	XP_018246805.1 hypothetical protein FOXG_09504 [Fusarium oxysporum f. sp. lycopersici 4287]	77.2	2.8e-122	99.300000	Fusarium oxysporum f. sp. lycopersici 4287	RefSeq	Complete	No	5507.FOXG_09504P0	1.4e-149	534.3		Fungi	03VEE@ascNOG,0J34I@euNOG,0PSS1@fuNOG,0SEAN@hypNOG,11YS6@NOG,13WA1@opiNOG,19PST@sordNOG	Glycosyl hydrolases family 16	PFAM (Glyco_hydro_16), SMART (SIGNAL, TRANS)
FCIRG_00459T1	XP_018752998.1 hypothetical protein FVEG_16021 [Fusarium verticillioides 7600]	96.1	2.7e-218	100.000000	Fusarium verticillioides 7600	RefSeq	Complete	No	117187.FVEG_07129T0	3.7e-203	712.6		Fungi	049C6@ascNOG,0KMV1@euNOG,0Q8MZ@fuNOG,0SMY1@hypNOG,0X1MP@necNOG,117B1@NOG,13631@opiNOG,1A1P7@sordNOG	Inherit from NOG: hydrolase	PFAM (Glyco_hydro_16), SMART (SIGNAL)
FCIRG_00460T1	XP_018752997.1 hypothetical protein FVEG_16020 [Fusarium verticillioides 7600]	80.7	2.1e-286	100.000000	Fusarium verticillioides 7600	RefSeq	Complete	No	5507.FOXG_09502P0	2.2e-271	939.9	FG05402.1	Fungi	03S56@ascNOG,0IHUM@euNOG,0PP5P@fuNOG,0SDEK@hypNOG,0YH19@NOG,13SCI@opiNOG,19R5Q@sordNOG	GAL4	PFAM (Zn_clus), SMART (GAL4, COIL)
FCIRG_00461T1	XP_018752995.1 peptidyl-prolyl cis-trans isomerase-like 2 [Fusarium verticillioides 7600]	96.7	0	100.000000	Fusarium verticillioides 7600	RefSeq	Complete	Yes	5507.FOXG_09501P0	0.0	1122.5	CYP8	Fungi	03JFX@ascNOG,0PJK9@fuNOG,0SCTA@hypNOG,12RMV@opiNOG,19JNR@sordNOG,COG0652@NOG,KOG0883@euNOG	Peptidyl-prolyl cis-trans	PFAM (Pro_isomerase, Rtf2, U-box), SMART (Ubox, COIL)	GO:0006464-cellular protein modification process(L=5),GO:0008150-biological_process(L=0),GO:0008152-metabolic process(L=1),GO:0009987-cellular process(L=1),GO:0016567-protein ubiquitination(L=8),GO:0019538-protein metabolic process(L=3),GO:0032446-protein modification by small protein conjugation(L=7),GO:0036211-protein modification process(L=4),GO:0043170-macromolecule metabolic process(L=3),GO:…	GO:0005575-cellular_component(L=0),GO:0005622-intracellular(L=3),GO:0005623-cell(L=1),GO:0005634-nucleus(L=5),GO:0043226-organelle(L=1),GO:0043227-membrane-bounded organelle(L=2),GO:0043229-intracellular organelle(L=3),GO:0043231-intracellular membrane-bounded organelle(L=4),GO:0044424-intracellular part(L=3),GO:0044464-cell part(L=2),
FCIRG_00462T1	XP_018752994.1 hypothetical protein FVEG_07127 [Fusarium verticillioides 7600]	99.6	1.9e-302	100.000000	Fusarium verticillioides 7600	RefSeq	Complete	No	117187.FVEG_07127T0	5.7e-303	1044.6	PGUG_04959	Fungi	03IC1@ascNOG,0PFCR@fuNOG,0SE6D@hypNOG,0WUBJ@necNOG,0XS1Q@NOG,12RAE@opiNOG,19NTE@sordNOG,KOG2568@euNOG	Integral membrane protein (Ptm1)	PFAM (Lung_7-TM_R), SMART (TRANS, SIGNAL)	GO:0007154-cell communication(L=2),GO:0007165-signal transduction(L=3),GO:0007166-cell surface receptor signaling pathway(L=4),GO:0008150-biological_process(L=0),GO:0009987-cellular process(L=1),GO:0023052-signaling(L=1),GO:0044699-single-organism process(L=1),GO:0044700-single organism signaling(L=2),GO:0044763-single-organism cellular process(L=2),GO:0050789-regulation of biological process(L=2…	GO:0005575-cellular_component(L=0),GO:0005622-intracellular(L=3),GO:0005623-cell(L=1),GO:0005737-cytoplasm(L=4),GO:0005886-plasma membrane(L=3),GO:0005887-integral component of plasma membrane(L=4),GO:0016020-membrane(L=1),GO:0016021-integral component of membrane(L=4),GO:0031224-intrinsic component of membrane(L=3),GO:0031226-intrinsic component of plasma membrane(L=3),GO:0044424-intracellular p…	GO:0003674-molecular_function(L=0),GO:0004872-receptor activity(L=2),
FCIRG_00463T1	XP_018752993.1 hypothetical protein FVEG_07126 [Fusarium verticillioides 7600]	94.3	7.4e-283	100.000000	Fusarium verticillioides 7600	RefSeq	Complete	No	117187.FVEG_07126T0	2.2e-283	979.5	PGUG_05576	Fungi	03K0N@ascNOG,0PHVH@fuNOG,0SB5R@hypNOG,12Q7V@opiNOG,19PIG@sordNOG,COG1565@NOG,KOG2901@euNOG	DUF185 domain protein	PFAM (DUF185), SMART (COIL)
FCIRG_00464T1	XP_018752992.1 CMGC/CDK protein kinase [Fusarium verticillioides 7600]	93.4	2.9e-227	100.000000	Fusarium verticillioides 7600	RefSeq	Complete	Yes	5507.FOXG_09498P0	3.4e-232	809.3	FG05406.1	Fungi	03J9J@ascNOG,0PGBR@fuNOG,0SG83@hypNOG,0XQ50@NOG,12QC0@opiNOG,19IY1@sordNOG,KOG0663@euNOG	protein kinase NpkA	PFAM (Pkinase, Pkinase_Tyr), SMART (S_TKc, COIL, STYKc)	GO:0000075-cell cycle checkpoint(L=5),GO:0000077-DNA damage checkpoint(L=7),GO:0001558-regulation of cell growth(L=4),GO:0006464-cellular protein modification process(L=5),GO:0006468-protein phosphorylation(L=6),GO:0006793-phosphorus metabolic process(L=3),GO:0006796-phosphate-containing compound metabolic process(L=4),GO:0006950-response to stress(L=2),GO:0006974-cellular response to DNA damage …	GO:0005575-cellular_component(L=0),GO:0005622-intracellular(L=3),GO:0005623-cell(L=1),GO:0005634-nucleus(L=5),GO:0043226-organelle(L=1),GO:0043227-membrane-bounded organelle(L=2),GO:0043229-intracellular organelle(L=3),GO:0043231-intracellular membrane-bounded organelle(L=4),GO:0044424-intracellular part(L=3),GO:0044464-cell part(L=2),	GO:0000166-nucleotide binding(L=3),GO:0001882-nucleoside binding(L=3),GO:0001883-purine nucleoside binding(L=4),GO:0003674-molecular_function(L=0),GO:0003824-catalytic activity(L=1),GO:0004672-protein kinase activity(L=5),GO:0004674-protein serine/threonine kinase activity(L=6),GO:0005488-binding(L=1),GO:0005524-ATP binding(L=7),GO:0016301-kinase activity(L=4),GO:0016740-transferase activity(L=2)…
FCIRG_00465T1	XP_018752990.1 hypothetical protein FVEG_07124 [Fusarium verticillioides 7600]	90.0	6.4e-110	100.000000	Fusarium verticillioides 7600	RefSeq	Complete	No	117187.FVEG_07124T0	1.9e-110	404.1	FG05407.1	Fungi	03SPN@ascNOG,0IYY3@euNOG,0PPT6@fuNOG,0SBYJ@hypNOG,0WT5J@necNOG,11NR8@NOG,13SH7@opiNOG,19RDA@sordNOG	conserved hypothetical protein	SMART (TRANS, SIGNAL)
FCIRG_00466T1	XP_018752980.1 hypothetical protein FVEG_07123 [Fusarium verticillioides 7600]	91.9	3.3e-203	98.500000	Fusarium verticillioides 7600	RefSeq	Complete	No	117187.FVEG_07123T0	2.5e-191	673.3	FG05408.1	Fungi	03NUK@ascNOG,0PJT8@fuNOG,0SFGZ@hypNOG,0X0G3@necNOG,13N3T@opiNOG,19RK4@sordNOG,COG0724@NOG,KOG0118@euNOG	conserved hypothetical protein	SMART (RRM, COIL, RRM_2)
FCIRG_00467T1	XP_018752979.1 hypothetical protein FVEG_07122 [Fusarium verticillioides 7600]	91.5	0	100.000000	Fusarium verticillioides 7600	RefSeq	Complete	No	117187.FVEG_07122T0	0.0	1454.9	DCP2	Fungi	03PQW@ascNOG,0PJA5@fuNOG,0SFSG@hypNOG,0WUKD@necNOG,133BG@opiNOG,19N0W@sordNOG,COG0494@NOG,KOG2937@euNOG	decapping enzyme	PFAM (NUDIX, DCP2), SMART (DCP2, COIL)	GO:0000184-nuclear-transcribed mRNA catabolic process, nonsense-mediated decay(L=8),GO:0000288-nuclear-transcribed mRNA catabolic process, deadenylation-dependent decay(L=8),GO:0000290-deadenylation-dependent decapping of nuclear-transcribed mRNA(L=9),GO:0000956-nuclear-transcribed mRNA catabolic process(L=7),GO:0006139-nucleobase-containing compound metabolic process(L=3),GO:0006396-RNA processi…	GO:0000932-P-body(L=7),GO:0005575-cellular_component(L=0),GO:0005622-intracellular(L=3),GO:0005623-cell(L=1),GO:0005634-nucleus(L=5),GO:0005737-cytoplasm(L=4),GO:0005829-cytosol(L=4),GO:0005845-mRNA cap binding complex(L=4),GO:0030529-intracellular ribonucleoprotein complex(L=4),GO:0032991-macromolecular complex(L=1),GO:0034518-RNA cap binding complex(L=2),GO:0035770-ribonucleoprotein granule(L=5…	GO:0000287-magnesium ion binding(L=5),GO:0000339-RNA cap binding(L=5),GO:0000340-RNA 7-methylguanosine cap binding(L=6),GO:0003674-molecular_function(L=0),GO:0003676-nucleic acid binding(L=3),GO:0003723-RNA binding(L=4),GO:0003729-mRNA binding(L=6),GO:0003824-catalytic activity(L=1),GO:0005488-binding(L=1),GO:0016462-pyrophosphatase activity(L=5),GO:0016787-hydrolase activity(L=2),GO:0016817-hydr…
FCIRG_00468T1	XP_018752977.1 hypothetical protein FVEG_07121 [Fusarium verticillioides 7600]	88.7	2e-130	100.000000	Fusarium verticillioides 7600	RefSeq	Complete	No	117187.FVEG_07121T0	6.1e-131	472.2	FG05410.1	Fungi	03QRY@ascNOG,0IVRD@euNOG,0PIRS@fuNOG,0SDIA@hypNOG,0WYJI@necNOG,0ZXG4@NOG,12TMA@opiNOG,19RVG@sordNOG	conserved hypothetical protein	SMART (TRANS)
FCIRG_00469T1	CCT71395.1 probable small subunit of ribonucleotide reductase [Fusarium fujikuroi IMI 58289]	98.0	6.4e-228	100.000000	Fusarium fujikuroi IMI 58289	NR	Complete	Yes	229533.XP_385585.1	4.5e-207	725.7	RNR2	Fungi	03MBS@ascNOG,0PGIN@fuNOG,0SEJ2@hypNOG,0WTNZ@necNOG,12QEK@opiNOG,19M5R@sordNOG,COG0208@NOG,KOG1567@euNOG	reductase small	PFAM (Ribonuc_red_sm), SMART (TRANS, COIL)	GO:0006139-nucleobase-containing compound metabolic process(L=3),GO:0006213-pyrimidine nucleoside metabolic process(L=5),GO:0006275-regulation of DNA replication(L=7),GO:0006461-protein complex assembly(L=5),GO:0006725-cellular aromatic compound metabolic process(L=3),GO:0006753-nucleoside phosphate metabolic process(L=4),GO:0006793-phosphorus metabolic process(L=3),GO:0006796-phosphate-containin…	GO:0005575-cellular_component(L=0),GO:0005622-intracellular(L=3),GO:0005623-cell(L=1),GO:0005634-nucleus(L=5),GO:0005737-cytoplasm(L=4),GO:0005829-cytosol(L=4),GO:0005971-ribonucleoside-diphosphate reductase complex(L=5),GO:0032991-macromolecular complex(L=1),GO:0043226-organelle(L=1),GO:0043227-membrane-bounded organelle(L=2),GO:0043229-intracellular organelle(L=3),GO:0043231-intracellular membr…	GO:0003674-molecular_function(L=0),GO:0003824-catalytic activity(L=1),GO:0004748-ribonucleoside-diphosphate reductase activity, thioredoxin disulfide as acceptor(L=6),GO:0016491-oxidoreductase activity(L=2),GO:0016725-oxidoreductase activity, acting on CH or CH2 groups(L=3),GO:0016728-oxidoreductase activity, acting on CH or CH2 groups, disulfide as acceptor(L=4),
FCIRG_00470T1	XP_018752976.1 ribonucleoside-diphosphate reductase small chain [Fusarium verticillioides 7600]	99.3	6.2e-159	100.000000	Fusarium verticillioides 7600	RefSeq	Partial 3 Prime	Yes	117187.FVEG_07120T0	1.8e-159	567.0	RNR2	Fungi	03MBS@ascNOG,0PGIN@fuNOG,0SEJ2@hypNOG,12QEK@opiNOG,19M5R@sordNOG,COG0208@NOG,KOG1567@euNOG	reductase small	PFAM (Ribonuc_red_sm), SMART (TRANS, COIL)	GO:0006139-nucleobase-containing compound metabolic process(L=3),GO:0006213-pyrimidine nucleoside metabolic process(L=5),GO:0006275-regulation of DNA replication(L=7),GO:0006461-protein complex assembly(L=5),GO:0006725-cellular aromatic compound metabolic process(L=3),GO:0006753-nucleoside phosphate metabolic process(L=4),GO:0006793-phosphorus metabolic process(L=3),GO:0006796-phosphate-containin…	GO:0005575-cellular_component(L=0),GO:0005622-intracellular(L=3),GO:0005623-cell(L=1),GO:0005634-nucleus(L=5),GO:0005737-cytoplasm(L=4),GO:0005829-cytosol(L=4),GO:0005971-ribonucleoside-diphosphate reductase complex(L=5),GO:0032991-macromolecular complex(L=1),GO:0043226-organelle(L=1),GO:0043227-membrane-bounded organelle(L=2),GO:0043229-intracellular organelle(L=3),GO:0043231-intracellular membr…	GO:0003674-molecular_function(L=0),GO:0003824-catalytic activity(L=1),GO:0004748-ribonucleoside-diphosphate reductase activity, thioredoxin disulfide as acceptor(L=6),GO:0016491-oxidoreductase activity(L=2),GO:0016725-oxidoreductase activity, acting on CH or CH2 groups(L=3),GO:0016728-oxidoreductase activity, acting on CH or CH2 groups, disulfide as acceptor(L=4),
FCIRG_00471T1	XP_001221676.1 predicted protein [Chaetomium globosum CBS 148.51]	39.2	1.1e-09	91.800000	Chaetomium globosum CBS 148.51	NR	Complete	No	117187.FVEG_07119T0	5.3e-38	162.2	FGSG_12731	Fungi	03W0W@ascNOG,0J6ET@euNOG,0PTBC@fuNOG,0SCBM@hypNOG,0YW1V@NOG,13YQ7@opiNOG,1A3DW@sordNOG	Signal recognition particle 9 kDa protein (SRP9)	PFAM (SRP9-21, Ank), SMART (ANK)
FCIRG_00472T1	XP_018752974.1 hypothetical protein FVEG_07118 [Fusarium verticillioides 7600]	91.5	8.2e-227	100.000000	Fusarium verticillioides 7600	RefSeq	Complete	No	117187.FVEG_07118T0	8.9e-230	801.2		Fungi	04BFY@ascNOG,0KNCS@euNOG,0Q9B6@fuNOG,0SCQ1@hypNOG,0WTN0@necNOG,10XKE@NOG,1383H@opiNOG,1A2X8@sordNOG	Ankyrin repeat	PFAM (Ank), SMART (ANK)
FCIRG_00473T1	XP_018752973.1 hypothetical protein FVEG_07117 [Fusarium verticillioides 7600]	98.2	8.6e-204	100.000000	Fusarium verticillioides 7600	RefSeq	Complete	No	117187.FVEG_07117T0	2.6e-204	716.5	SWD2	Fungi	03IND@ascNOG,0PFQ5@fuNOG,0SAAU@hypNOG,0WXFW@necNOG,0XT9X@NOG,12UYD@opiNOG,19NTY@sordNOG,KOG1446@euNOG	WD repeat protein	PFAM (WD40), SMART (WD40)	GO:0000723-telomere maintenance(L=6),GO:0006139-nucleobase-containing compound metabolic process(L=3),GO:0006259-DNA metabolic process(L=4),GO:0006325-chromatin organization(L=4),GO:0006338-chromatin remodeling(L=5),GO:0006351-transcription, DNA-templated(L=5),GO:0006353-DNA-templated transcription, termination(L=7),GO:0006366-transcription from RNA polymerase II promoter(L=6),GO:0006369-terminat…	GO:0000228-nuclear chromosome(L=5),GO:0000785-chromatin(L=5),GO:0000790-nuclear chromatin(L=5),GO:0005575-cellular_component(L=0),GO:0005622-intracellular(L=3),GO:0005623-cell(L=1),GO:0005634-nucleus(L=5),GO:0005654-nucleoplasm(L=5),GO:0005694-chromosome(L=4),GO:0005737-cytoplasm(L=4),GO:0005829-cytosol(L=4),GO:0005847-mRNA cleavage and polyadenylation specificity factor complex(L=8),GO:0005849-m…
FCIRG_00474T1	XP_018752969.1 solute carrier family 25, member 46 [Fusarium verticillioides 7600]	99.7	1.9e-177	100.000000	Fusarium verticillioides 7600	RefSeq	Complete	Yes	117187.FVEG_07116T0	5.6e-178	628.6	OAC1	Fungi	03JHG@ascNOG,0PH4Y@fuNOG,0SAUS@hypNOG,0WYVY@necNOG,0XS37@NOG,12SD5@opiNOG,19MGC@sordNOG,KOG0755@euNOG	mitochondrial oxaloacetate	PFAM (Mito_carr), SMART (TRANS)	GO:0006810-transport(L=3),GO:0006811-ion transport(L=4),GO:0006820-anion transport(L=5),GO:0006835-dicarboxylic acid transport(L=7),GO:0006839-mitochondrial transport(L=4),GO:0008150-biological_process(L=0),GO:0008272-sulfate transport(L=7),GO:0009987-cellular process(L=1),GO:0015698-inorganic anion transport(L=6),GO:0015711-organic anion transport(L=5),GO:0015718-monocarboxylic acid transport(L=…	GO:0005575-cellular_component(L=0),GO:0005622-intracellular(L=3),GO:0005623-cell(L=1),GO:0005737-cytoplasm(L=4),GO:0005739-mitochondrion(L=5),GO:0005740-mitochondrial envelope(L=6),GO:0005743-mitochondrial inner membrane(L=5),GO:0016020-membrane(L=1),GO:0016021-integral component of membrane(L=4),GO:0019866-organelle inner membrane(L=4),GO:0031090-organelle membrane(L=3),GO:0031224-intrinsic comp…	GO:0000227-oxaloacetate secondary active transmembrane transporter activity(L=5),GO:0003674-molecular_function(L=0),GO:0005215-transporter activity(L=1),GO:0005310-dicarboxylic acid transmembrane transporter activity(L=6),GO:0005342-organic acid transmembrane transporter activity(L=4),GO:0008271-secondary active sulfate transmembrane transporter activity(L=5),GO:0008509-anion transmembrane transp…
FCIRG_00475T1	XP_018752968.1 hypothetical protein FVEG_07115 [Fusarium verticillioides 7600]	92.3	3.7e-202	100.000000	Fusarium verticillioides 7600	RefSeq	Complete	No	5507.FOXG_09487P0	1.5e-204	717.2	NCS2	Fungi	03MQU@ascNOG,0PNNT@fuNOG,0SIUX@hypNOG,0YGU3@NOG,13QWJ@opiNOG,19PHW@sordNOG,KOG2594@euNOG	Plays a central role in 2-thiolation of mcm(5)S(2)U at tRNA wobble positions of tRNA(Lys), tRNA(Glu) and tRNA(Gln). May act by forming a heterodimer with NCS6 that ligates sulfur from thiocarboxylated URM1 onto the uridine of tRNAs at wobble position. Prior mcm(5) tRNA modification by the elongator complex is required for 2-thiolation. May also be involved in protein urmylation (By similarity)	PFAM (DUF2392), SMART (COIL)	GO:0001403-invasive growth in response to glucose limitation(L=6),GO:0002097-tRNA wobble base modification(L=9),GO:0002098-tRNA wobble uridine modification(L=10),GO:0002143-tRNA wobble position uridine thiolation(L=11),GO:0006139-nucleobase-containing compound metabolic process(L=3),GO:0006396-RNA processing(L=5),GO:0006399-tRNA metabolic process(L=7),GO:0006400-tRNA modification(L=8),GO:0006464-…	GO:0002144-cytosolic tRNA wobble base thiouridylase complex(L=6),GO:0005575-cellular_component(L=0),GO:0005622-intracellular(L=3),GO:0005623-cell(L=1),GO:0005634-nucleus(L=5),GO:0005737-cytoplasm(L=4),GO:0005829-cytosol(L=4),GO:0032991-macromolecular complex(L=1),GO:0043226-organelle(L=1),GO:0043227-membrane-bounded organelle(L=2),GO:0043229-intracellular organelle(L=3),GO:0043231-intracellular m…	GO:0000049-tRNA binding(L=5),GO:0003674-molecular_function(L=0),GO:0003676-nucleic acid binding(L=3),GO:0003723-RNA binding(L=4),GO:0005488-binding(L=1),GO:0097159-organic cyclic compound binding(L=2),GO:1901363-heterocyclic compound binding(L=2),
FCIRG_00476T1	XP_018752967.1 hypothetical protein FVEG_07114 [Fusarium verticillioides 7600]	93.7	5e-212	100.000000	Fusarium verticillioides 7600	RefSeq	Complete	No	140110.NechaP71201	3.8e-160	569.7	FG05416.1	Fungi	03R6Y@ascNOG,0IW8A@euNOG,0PNAW@fuNOG,0SJCF@hypNOG,0WZ94@necNOG,0Y89X@NOG,13PZW@opiNOG,19P7C@sordNOG	NA	PFAM (APH, DUF227, Choline_kinase, DUF1679)
FCIRG_00477T1	XP_018752966.1 hypothetical protein FVEG_07113 [Fusarium verticillioides 7600]	97.0	1.5e-214	100.000000	Fusarium verticillioides 7600	RefSeq	Complete	No	117187.FVEG_07113T0	4.3e-215	752.3		Fungi	03JZR@ascNOG,0IFFX@euNOG,0PJYR@fuNOG,0SBPH@hypNOG,0WX0C@necNOG,0ZSJ4@NOG,13PQA@opiNOG,19QRM@sordNOG	PH domain-containing protein	PFAM (PH), SMART (PH)	GO:0006464-cellular protein modification process(L=5),GO:0006470-protein dephosphorylation(L=6),GO:0006793-phosphorus metabolic process(L=3),GO:0006796-phosphate-containing compound metabolic process(L=4),GO:0007154-cell communication(L=2),GO:0007165-signal transduction(L=3),GO:0008150-biological_process(L=0),GO:0008152-metabolic process(L=1),GO:0009987-cellular process(L=1),GO:0016311-dephosphor…	GO:0005575-cellular_component(L=0),GO:0005622-intracellular(L=3),GO:0005623-cell(L=1),GO:0005737-cytoplasm(L=4),GO:0005829-cytosol(L=4),GO:0005886-plasma membrane(L=3),GO:0016020-membrane(L=1),GO:0030428-cell septum(L=3),GO:0032153-cell division site(L=3),GO:0044424-intracellular part(L=3),GO:0044444-cytoplasmic part(L=4),GO:0044464-cell part(L=2),GO:0051286-cell tip(L=3),GO:0060187-cell pole(L=3…	GO:0003674-molecular_function(L=0),GO:0003824-catalytic activity(L=1),GO:0004721-phosphoprotein phosphatase activity(L=6),GO:0004725-protein tyrosine phosphatase activity(L=7),GO:0005488-binding(L=1),GO:0005543-phospholipid binding(L=3),GO:0005547-phosphatidylinositol-3,4,5-trisphosphate binding(L=6),GO:0008289-lipid binding(L=2),GO:0016787-hydrolase activity(L=2),GO:0016788-hydrolase activity, a…
FCIRG_00478T1	XP_018752964.1 hypothetical protein FVEG_07112 [Fusarium verticillioides 7600]	85.1	6.3e-143	100.000000	Fusarium verticillioides 7600	RefSeq	Complete	No	117187.FVEG_07112T0	1.9e-143	514.2		Fungi	03V14@ascNOG,0J4ZI@euNOG,0PSG5@fuNOG,0SC35@hypNOG,0WY41@necNOG,0ZMZ1@NOG,13XVI@opiNOG,19TFM@sordNOG	NA	SMART (COIL)
FCIRG_00479T1	CCT71387.1 related to PUB1-major polyadenylated RNA-binding protein of nucleus and cytoplasm [Fusarium fujikuroi IMI 58289]	97.0	1.1e-244	100.000000	Fusarium fujikuroi IMI 58289	NR	Complete	Yes	5507.FOXG_09482P0	5.7e-246	855.1	FG05417.1	Fungi	03IVZ@ascNOG,0PIVD@fuNOG,0SBAM@hypNOG,0XQ8U@NOG,12SDP@opiNOG,19M4P@sordNOG,KOG0148@euNOG	Nuclear and cytoplasmic polyadenylated RNA-binding protein pub1	PFAM (RRM_1), SMART (RRM)	GO:0000184-nuclear-transcribed mRNA catabolic process, nonsense-mediated decay(L=8),GO:0000956-nuclear-transcribed mRNA catabolic process(L=7),GO:0006139-nucleobase-containing compound metabolic process(L=3),GO:0006401-RNA catabolic process(L=5),GO:0006402-mRNA catabolic process(L=6),GO:0006725-cellular aromatic compound metabolic process(L=3),GO:0006807-nitrogen compound metabolic process(L=2),G…	GO:0005575-cellular_component(L=0),GO:0005622-intracellular(L=3),GO:0005623-cell(L=1),GO:0005634-nucleus(L=5),GO:0005737-cytoplasm(L=4),GO:0010494-cytoplasmic stress granule(L=7),GO:0030529-intracellular ribonucleoprotein complex(L=4),GO:0032991-macromolecular complex(L=1),GO:0035770-ribonucleoprotein granule(L=5),GO:0043226-organelle(L=1),GO:0043227-membrane-bounded organelle(L=2),GO:0043228-non…	GO:0003674-molecular_function(L=0),GO:0003676-nucleic acid binding(L=3),GO:0003723-RNA binding(L=4),GO:0003727-single-stranded RNA binding(L=5),GO:0003729-mRNA binding(L=6),GO:0005488-binding(L=1),GO:0008143-poly(A) binding(L=7),GO:0008187-poly-pyrimidine tract binding(L=6),GO:0008266-poly(U) RNA binding(L=7),GO:0070717-poly-purine tract binding(L=6),GO:0097159-organic cyclic compound binding(L=2…
FCIRG_00480T1	XP_018755488.1 hypothetical protein FVEG_08868 [Fusarium verticillioides 7600]	98.5	4.5e-263	100.000000	Fusarium verticillioides 7600	RefSeq	Complete	No	117187.FVEG_08868T0	1.3e-263	913.7	PGUG_02560	Fungi	03JW3@ascNOG,0II7G@euNOG,0PIWB@fuNOG,0SDS9@hypNOG,12QIV@opiNOG,1A5JI@sordNOG,COG0738@NOG	MFS efflux transporter	PFAM (MFS_1), SMART (TRANS)
FCIRG_00481T1	CZR44307.1 uncharacterized protein FPRO_14068 [Fusarium proliferatum ET1]	65.0	4.3e-178	99.800000	Fusarium proliferatum ET1	NR	Complete	No	140110.NechaP82510	5.8e-60	237.3		Fungi	041BM@ascNOG,0JMMU@euNOG,0PZZM@fuNOG,0Z6AA@NOG,14C9H@opiNOG	NA
FCIRG_00482T1	CZR44308.1 uncharacterized protein FPRO_14069 [Fusarium proliferatum ET1]	95.8	0	100.000000	Fusarium proliferatum ET1	NR	Complete	No	117187.FVEG_08867T0	0.0	1527.3		Fungi	03SFU@ascNOG,0IYC4@euNOG,0PNT0@fuNOG,0SHNV@hypNOG,0WXAM@necNOG,0YEP2@NOG,13R0W@opiNOG,1A58X@sordNOG	glucan endo-1,3-alpha-glucosidase agn1 precursor	PFAM (Glyco_hydro_71), SMART (SIGNAL, TRANS)
FCIRG_00483T1	XP_018755485.1 hypothetical protein FVEG_08866 [Fusarium verticillioides 7600]	93.7	3.2e-278	100.000000	Fusarium verticillioides 7600	RefSeq	Complete	No	117187.FVEG_08866T0	1.2e-257	894.0		Fungi	04AWQ@ascNOG,0Q9VK@fuNOG,0SHE4@hypNOG,0WTNB@necNOG,137J7@opiNOG,1A427@sordNOG,COG0477@NOG,KOG0255@euNOG	Major Facilitator Superfamily	PFAM (MFS_1, Sugar_tr), SMART (TRANS)
FCIRG_00484T1	XP_018755484.1 hypothetical protein FVEG_08865 [Fusarium verticillioides 7600]	88.5	4e-76	100.000000	Fusarium verticillioides 7600	RefSeq	Complete	No	117187.FVEG_08865T0	1.2e-76	291.2		Fungi	04AVG@ascNOG,0KNTP@euNOG,0Q9WT@fuNOG,0SBW0@hypNOG,10X64@NOG,137I1@opiNOG,1A458@sordNOG	Electron transfer DM13	PFAM (DM13), SMART (SIGNAL, TRANS)
FCIRG_00485T1							Complete
FCIRG_00486T1	XP_018755483.1 hypothetical protein FVEG_16467 [Fusarium verticillioides 7600]	88.7	1.1e-284	100.000000	Fusarium verticillioides 7600	RefSeq	Complete	No	5507.FOXG_09601P0	2.7e-191	673.7		Fungi	04BT5@ascNOG,0Q909@fuNOG,0SMI2@hypNOG,0XNZY@NOG,138EG@opiNOG,1A281@sordNOG,KOG0039@euNOG	FAD-binding domain	PFAM (FAD_binding_8, Ferric_reduct, NAD_binding_6), SMART (TRANS)
FCIRG_00487T1	CZR44312.1 related to adenine phosphoribosyltransferase [Fusarium proliferatum ET1]	76.6	0	99.800000	Fusarium proliferatum ET1	NR	Complete	Yes	229533.XP_383779.1	2.3e-306	1057.0	FG03603.1	Fungi	03JZS@ascNOG,0PH1X@fuNOG,0SIZU@hypNOG,0WT4E@necNOG,12PMH@opiNOG,19MDT@sordNOG,COG0277@NOG,COG0503@NOG,KOG1712@euNOG	Phosphoribosyl transferase domain protein	PFAM (Pribosyltran, FAD_binding_4, P-mevalo_kinase)	GO:0006807-nitrogen compound metabolic process(L=2),GO:0008150-biological_process(L=0),GO:0008152-metabolic process(L=1),GO:0009058-biosynthetic process(L=2),GO:0009987-cellular process(L=1),GO:0034641-cellular nitrogen compound metabolic process(L=3),GO:0044237-cellular metabolic process(L=2),GO:0044249-cellular biosynthetic process(L=3),GO:0044271-cellular nitrogen compound biosynthetic process…
FCIRG_00488T1	XP_018755479.1 hypothetical protein FVEG_08862 [Fusarium verticillioides 7600]	91.0	0	99.600000	Fusarium verticillioides 7600	RefSeq	Complete	No	117187.FVEG_08862T0	0.0	1208.4		Fungi	03NDZ@ascNOG,0IVS7@euNOG,0PKWM@fuNOG,0SJD6@hypNOG,13K32@opiNOG,19Q1V@sordNOG,COG1231@NOG	Flavin containing amine oxidoreductase	PFAM (Amino_oxidase), SMART (SIGNAL, TRANS)
FCIRG_00489T1	XP_018755478.1 hypothetical protein FVEG_08861 [Fusarium verticillioides 7600]	95.7	1.1e-231	100.000000	Fusarium verticillioides 7600	RefSeq	Complete	No	117187.FVEG_08861T0	3.2e-232	809.3	FG03592.1	Fungi	03RAT@ascNOG,0IW3U@euNOG,0PNHX@fuNOG,0SDPY@hypNOG,0WZJB@necNOG,11FUC@NOG,13QAT@opiNOG,1A44F@sordNOG	conserved hypothetical protein
FCIRG_00490T1	XP_018755477.1 hypothetical protein FVEG_08860 [Fusarium verticillioides 7600]	96.4	0	100.000000	Fusarium verticillioides 7600	RefSeq	Complete	No	117187.FVEG_08860T0	0.0	1171.0	FG03593.1	Fungi	03XA9@ascNOG,0JAP8@euNOG,0PVPU@fuNOG,0SCHR@hypNOG,0WU8U@necNOG,140X0@opiNOG,1A44Y@sordNOG,COG0277@NOG	conserved hypothetical protein	PFAM (FAD_binding_4)
FCIRG_00491T1	XP_018755476.1 prolyl oligopeptidase [Fusarium verticillioides 7600]	94.8	3.6e-72	100.000000	Fusarium verticillioides 7600	RefSeq	Complete	Yes	5507.FOXG_09609P0	5.6e-74	282.0		Fungi	03ZG3@ascNOG,0J5TZ@euNOG,0PXDZ@fuNOG,0SBTH@hypNOG,11PVT@NOG,145QH@opiNOG,1A2XP@sordNOG	glyoxalase	PFAM (Glyoxalase)
FCIRG_00492T1	XP_018755475.1 hypothetical protein FVEG_08858 [Fusarium verticillioides 7600]	91.0	2.5e-248	100.000000	Fusarium verticillioides 7600	RefSeq	Complete	No	229533.XP_383790.1	7e-191	672.2	FG03614.1	Fungi	03KMA@ascNOG,0IVKD@euNOG,0PHNH@fuNOG,0SNNJ@hypNOG,0WZE7@necNOG,0YB0G@NOG,13J7M@opiNOG,1A1TH@sordNOG	NA	SMART (SIGNAL, TRANS)
FCIRG_00493T1	XP_018755474.1 hypothetical protein FVEG_16462 [Fusarium verticillioides 7600]	88.4	8.9e-227	90.900000	Fusarium verticillioides 7600	RefSeq	Complete	No	861557.XP_003305839.1	4.7e-51	207.6		Fungi	03PI8@ascNOG,0H7TS@dotNOG,0IP16@euNOG,0PGH3@fuNOG,0YEEC@NOG,13PMZ@opiNOG,15EFH@pleNOG	HET domain protein	PFAM (HET, Ank), SMART (ANK)
FCIRG_00494T1	XP_018755473.1 hypothetical protein FVEG_08856 [Fusarium verticillioides 7600]	77.3	1.7e-130	99.700000	Fusarium verticillioides 7600	RefSeq	Complete	No	117187.FVEG_08856T0	5e-131	472.6	PGUG_01322	Fungi	03KXH@ascNOG,0PKMG@fuNOG,0SN31@hypNOG,0WX0U@necNOG,11QJY@NOG,12TJY@opiNOG,1A251@sordNOG,KOG4754@euNOG	conserved hypothetical protein	PFAM (PGAM), SMART (PGAM, SIGNAL, TRANS)	GO:0006793-phosphorus metabolic process(L=3),GO:0006796-phosphate-containing compound metabolic process(L=4),GO:0008150-biological_process(L=0),GO:0008152-metabolic process(L=1),GO:0009987-cellular process(L=1),GO:0016311-dephosphorylation(L=5),GO:0044237-cellular metabolic process(L=2),	GO:0005575-cellular_component(L=0),GO:0005622-intracellular(L=3),GO:0005623-cell(L=1),GO:0005634-nucleus(L=5),GO:0005737-cytoplasm(L=4),GO:0043226-organelle(L=1),GO:0043227-membrane-bounded organelle(L=2),GO:0043229-intracellular organelle(L=3),GO:0043231-intracellular membrane-bounded organelle(L=4),GO:0044424-intracellular part(L=3),GO:0044464-cell part(L=2),	GO:0003674-molecular_function(L=0),GO:0003824-catalytic activity(L=1),GO:0016787-hydrolase activity(L=2),GO:0016788-hydrolase activity, acting on ester bonds(L=3),GO:0016791-phosphatase activity(L=5),GO:0042578-phosphoric ester hydrolase activity(L=4),
FCIRG_00495T1	XP_018755471.1 hypothetical protein FVEG_08855 [Fusarium verticillioides 7600]	94.9	1.3e-265	100.000000	Fusarium verticillioides 7600	RefSeq	Complete	No	5507.FOXG_09613P0	1.8e-266	923.3	FG03597.1	Fungi	04BRU@ascNOG,0Q91J@fuNOG,0SIWR@hypNOG,0YMJD@NOG,13MAC@opiNOG,1A2AC@sordNOG,KOG3589@euNOG	RGS	PFAM (DEP, RGS), SMART (DEP, RGS)
FCIRG_00496T1	XP_018755470.1 hypothetical protein FVEG_08854 [Fusarium verticillioides 7600]	97.4	8e-226	100.000000	Fusarium verticillioides 7600	RefSeq	Complete	No	5507.FOXG_09614P0	4.8e-227	792.0	FG03598.1	Fungi	03P2X@ascNOG,0IJ75@euNOG,0PIHC@fuNOG,0SHV0@hypNOG,0XS3C@NOG,13K13@opiNOG,1A4SM@sordNOG	BNR Asp-box repeat	PFAM (BNR), SMART (SIGNAL)
FCIRG_00497T1	XP_018755469.1 hypothetical protein FVEG_16459 [Fusarium verticillioides 7600]	84.3	3.9e-120	100.000000	Fusarium verticillioides 7600	RefSeq	Complete	No	4641.GSMUA_Achr11P08190_001	2e-19	101.7		Viridiplantae	0TXP6@lilNOG,1BJWZ@strNOG,1DXU4@virNOG,COG1100@NOG,KOG0070@euNOG	ADP-ribosylation factor	PFAM (G-alpha, SRPRB, Gtr1_RagA, Miro, Arf, Ras), SMART (ARF, small_GTPase)	GO:0008150-biological_process(L=0),GO:0010035-response to inorganic substance(L=3),GO:0010038-response to metal ion(L=4),GO:0042221-response to chemical(L=2),GO:0046686-response to cadmium ion(L=5),GO:0050896-response to stimulus(L=1),	GO:0005575-cellular_component(L=0),GO:0005622-intracellular(L=3),GO:0005623-cell(L=1),GO:0005737-cytoplasm(L=4),GO:0005794-Golgi apparatus(L=4),GO:0005795-Golgi stack(L=5),GO:0005886-plasma membrane(L=3),GO:0016020-membrane(L=1),GO:0043226-organelle(L=1),GO:0043227-membrane-bounded organelle(L=2),GO:0043229-intracellular organelle(L=3),GO:0043231-intracellular membrane-bounded organelle(L=4),GO:0…
FCIRG_00498T1	XP_018755468.1 hypothetical protein FVEG_08853 [Fusarium verticillioides 7600]	91.3	0	100.000000	Fusarium verticillioides 7600	RefSeq	Complete	No	229533.XP_383770.1	2.1e-285	986.5	FG03594.1	Fungi	03MK4@ascNOG,0PJ8I@fuNOG,0SNH7@hypNOG,0WVH5@necNOG,0XSAV@NOG,12Q54@opiNOG,1A1WH@sordNOG,KOG2522@euNOG	RNA binding protein Ligatin Tma64	PFAM (SUI1, SWIB), SMART (COIL)			GO:0003674-molecular_function(L=0),GO:0003676-nucleic acid binding(L=3),GO:0003723-RNA binding(L=4),GO:0005488-binding(L=1),GO:0097159-organic cyclic compound binding(L=2),GO:1901363-heterocyclic compound binding(L=2),
FCIRG_00499T1	CCT74507.1 uncharacterized protein FFUJ_10562 [Fusarium fujikuroi IMI 58289]	87.4	1.5e-180	100.000000	Fusarium fujikuroi IMI 58289	NR	Complete	No	117187.FVEG_08852T0	1.6e-115	421.4		Ancestor	0YPCD@NOG	NA
FCIRG_00500T1
FCIRG_00501T1	XP_018755466.1 hypothetical protein FVEG_08851 [Fusarium verticillioides 7600]	42.6	9.8e-138	99.800000	Fusarium verticillioides 7600	RefSeq	Complete	No	5507.FOXG_09617P0	6.3e-141	506.5	FG00202.1	Fungi	03MRX@ascNOG,0PITD@fuNOG,0SB9J@hypNOG,12RTT@opiNOG,19MED@sordNOG,COG0699@NOG,KOG0446@euNOG	DYNc	PFAM (Dynamin_N, Dynamin_M, GED), SMART (DYNc, COIL, TRANS)
FCIRG_00502T1	XP_018755465.1 hypothetical protein FVEG_08850 [Fusarium verticillioides 7600]	72.0	4.7e-219	99.800000	Fusarium verticillioides 7600	RefSeq	Complete	No	486041.XP_001878982.1	3.1e-09	68.9		Fungi	0958Z@basNOG,0J3QC@euNOG,0PSUD@fuNOG,10WIF@NOG,13WQD@opiNOG	Inherit from NOG: peptidase'	PFAM (H_lectin, Astacin, Peptidase_M10), SMART (ZnMc, COIL)
FCIRG_00503T1	XP_018755462.1 hypothetical protein FVEG_16455 [Fusarium verticillioides 7600]	92.4	8.3e-164	100.000000	Fusarium verticillioides 7600	RefSeq	Complete	No	5507.FOXG_17775P0	1.3e-104	386.3		Fungi	04BC1@ascNOG,0JKAQ@euNOG,0Q9F1@fuNOG,0SC96@hypNOG,0Z3VT@NOG,137ZU@opiNOG,1A35E@sordNOG	NA	SMART (SIGNAL)
FCIRG_00504T1	XP_018755461.1 hypothetical protein FVEG_08846 [Fusarium verticillioides 7600]	83.3	3.8e-109	100.000000	Fusarium verticillioides 7600	RefSeq	Complete	No	117187.FVEG_08846T0	1.1e-109	401.4		Fungi	04B07@ascNOG,0KNQ8@euNOG,0Q9SB@fuNOG,0SER9@hypNOG,10X9H@NOG,137NI@opiNOG,1A3V7@sordNOG	NA	SMART (SIGNAL, TRANS)
FCIRG_00505T1	XP_018755460.1 gentisate 1,2-dioxygenase [Fusarium verticillioides 7600]	93.8	3.9e-175	99.700000	Fusarium verticillioides 7600	RefSeq	Complete	Yes	117187.FVEG_08845T0	1.1e-175	620.9	FG03604.1	Fungi	03S81@ascNOG,0IXJ1@euNOG,0PP8W@fuNOG,0SEYZ@hypNOG,0WUYS@necNOG,13RC5@opiNOG,19MXC@sordNOG,COG3435@NOG	Gentisate 1,2-dioxygenase	PFAM (Cupin_2, PX, AraC_binding)
FCIRG_00506T1	XP_018755459.1 5-carboxymethyl-2-hydroxymuconate isomerase [Fusarium verticillioides 7600]	97.6	1.1e-163	100.000000	Fusarium verticillioides 7600	RefSeq	Complete	Yes	5507.FOXG_09622P0	3.3e-164	582.8	FG03605.1	Fungi	03NHV@ascNOG,0PK1J@fuNOG,0SJ6S@hypNOG,13HVR@opiNOG,19PTG@sordNOG,COG0179@NOG,KOG1535@euNOG	fumarylacetoacetate hydrolase family protein	PFAM (FAA_hydrolase)
FCIRG_00507T1	XP_018755458.1 hypothetical protein FVEG_08843 [Fusarium verticillioides 7600]	95.4	0	100.000000	Fusarium verticillioides 7600	RefSeq	Complete	No	5507.FOXG_09623P0	0.0	1223.0	FG03606.1	Fungi	03YM0@ascNOG,0JADU@euNOG,0PWDR@fuNOG,0SFR9@hypNOG,0XUIJ@NOG,143UM@opiNOG,1A5ID@sordNOG	Fungal specific transcription factor domain	PFAM (Fungal_trans, Zn_clus, GFA), SMART (Fungal_trans, GAL4)
FCIRG_00508T1	XP_018755456.1 hypothetical protein FVEG_16453 [Fusarium verticillioides 7600]	95.6	0	100.000000	Fusarium verticillioides 7600	RefSeq	Complete	No	5507.FOXG_09624P0	0.0	1612.0	FG03607.1	Fungi	04B8N@ascNOG,0KNI5@euNOG,0Q9I9@fuNOG,0SFHM@hypNOG,137WJ@opiNOG,1A3C3@sordNOG,COG1472@NOG	Glycosyl hydrolase family 3 C-terminal domain	PFAM (Glyco_hydro_3, Glyco_hydro_3_C), SMART (Fn3_like)
FCIRG_00509T1	XP_018755455.1 hypothetical protein FVEG_08841 [Fusarium verticillioides 7600]	97.4	1.8e-297	100.000000	Fusarium verticillioides 7600	RefSeq	Complete	No	5507.FOXG_09625P0	4.5e-300	1035.0	FGSG_03608	Fungi	049ZQ@ascNOG,0QARI@fuNOG,0SJ0W@hypNOG,0XNQK@NOG,136NV@opiNOG,1A5XT@sordNOG,KOG0254@euNOG	Sugar (and other) transporter	PFAM (MFS_1, Sugar_tr, TRI12), SMART (TRANS)
FCIRG_00510T1
FCIRG_00511T1	XP_018246985.1 hypothetical protein FOXG_09626 [Fusarium oxysporum f. sp. lycopersici 4287]	87.6	1.9e-124	100.000000	Fusarium oxysporum f. sp. lycopersici 4287	RefSeq	Complete	No	5507.FOXG_09626P0	5.7e-125	452.2	FG03581.1	Fungi	0JHRY@euNOG,0PZY8@fuNOG,0Z26D@NOG,14A8F@opiNOG	NA	SMART (SIGNAL)
FCIRG_00512T1	XP_018755452.1 hypothetical protein FVEG_08838 [Fusarium verticillioides 7600]	93.7	4.3e-160	100.000000	Fusarium verticillioides 7600	RefSeq	Complete	No	117187.FVEG_08838T0	3.9e-141	506.1		Fungi	03RC0@ascNOG,0IW6W@euNOG,0PNAE@fuNOG,0SMA3@hypNOG,0X1G2@necNOG,0YJ6K@NOG,13QNJ@opiNOG,19T0N@sordNOG	NA	PFAM (Methyltransf_11, Methyltransf_12)
FCIRG_00513T1	XP_018755451.1 hypothetical protein FVEG_08837 [Fusarium verticillioides 7600]	70.5	2.5e-148	96.900000	Fusarium verticillioides 7600	RefSeq	Complete	No	117187.FVEG_08837T0	7.6e-149	532.3		Fungi	040NK@ascNOG,0JFFU@euNOG,0PYCA@fuNOG,0SC5B@hypNOG,0YTV6@NOG,148FI@opiNOG,1A4N4@sordNOG	NA
FCIRG_00514T1	XP_011322630.1 hypothetical protein FGSG_03137 [Fusarium graminearum PH-1]	86.6	2.2e-146	99.700000	Fusarium graminearum PH-1	RefSeq	Complete	No	117187.FVEG_08367T0	2.1e-161	573.5	LDHD	Opisthokonts	12R2X@opiNOG,COG0277@NOG,KOG1231@euNOG	d-lactate dehydrogenase	PFAM (FAD-oxidase_C, FAD_binding_4), SMART (TRANS)	GO:0006139-nucleobase-containing compound metabolic process(L=3),GO:0006163-purine nucleotide metabolic process(L=5),GO:0006164-purine nucleotide biosynthetic process(L=7),GO:0006725-cellular aromatic compound metabolic process(L=3),GO:0006753-nucleoside phosphate metabolic process(L=4),GO:0006754-ATP biosynthetic process(L=8),GO:0006793-phosphorus metabolic process(L=3),GO:0006796-phosphate-cont…	GO:0005575-cellular_component(L=0),GO:0005622-intracellular(L=3),GO:0005623-cell(L=1),GO:0005737-cytoplasm(L=4),GO:0005739-mitochondrion(L=5),GO:0043226-organelle(L=1),GO:0043227-membrane-bounded organelle(L=2),GO:0043229-intracellular organelle(L=3),GO:0043231-intracellular membrane-bounded organelle(L=4),GO:0044424-intracellular part(L=3),GO:0044444-cytoplasmic part(L=4),GO:0044464-cell part(L=…	GO:0003674-molecular_function(L=0),GO:0003824-catalytic activity(L=1),GO:0004457-lactate dehydrogenase activity(L=4),GO:0008720-D-lactate dehydrogenase activity(L=5),GO:0016491-oxidoreductase activity(L=2),GO:0016614-oxidoreductase activity, acting on CH-OH group of donors(L=3),GO:0016616-oxidoreductase activity, acting on the CH-OH group of donors, NAD or NADP as acceptor(L=4),
FCIRG_00515T1	CZR44888.1 related to transcription activator protein acu-15 [Fusarium proliferatum ET1]	92.0	0	100.000000	Fusarium proliferatum ET1	NR	Partial 3 Prime	Yes	5507.FOXG_10147P0	1e-272	944.5	FGSG_03138	Fungi	03XVS@ascNOG,0J8TI@euNOG,0PUI6@fuNOG,0SHTA@hypNOG,0YEUP@NOG,140UH@opiNOG,1A508@sordNOG	Fungal specific transcription factor domain	PFAM (Fungal_trans, Zn_clus), SMART (Fungal_trans, GAL4, COIL)
FCIRG_00516T1	XP_018754857.1 MFS transporter, SP family, general alpha glucoside:H+ symporter [Fusarium verticillioides 7600]	94.9	1.1e-300	100.000000	Fusarium verticillioides 7600	RefSeq	Complete	Yes	117187.FVEG_08363T0	3.2e-301	1038.9		Fungi	03WX6@ascNOG,0PKU8@fuNOG,0SIWU@hypNOG,0WZFZ@necNOG,0XNQK@NOG,13CQK@opiNOG,1A66D@sordNOG,KOG0254@euNOG	MFS alpha-glucoside transporter	PFAM (Sugar_tr, MFS_1), SMART (TRANS)
FCIRG_00517T1	XP_018754849.1 hypothetical protein FVEG_08355 [Fusarium verticillioides 7600]	89.8	0	99.900000	Fusarium verticillioides 7600	RefSeq	Complete	No	5507.FOXG_10159P0	0.0	1450.3		Fungi	03JNH@ascNOG,0IQE9@euNOG,0PMD6@fuNOG,0SB7K@hypNOG,0XS6V@NOG,13JM8@opiNOG,19NZT@sordNOG	Bacterial alpha-L-rhamnosidase	PFAM (Bac_rhamnosid, DUF608), SMART (SIGNAL)
FCIRG_00518T1							Complete
FCIRG_00519T1	XP_018754847.1 hypothetical protein FVEG_08354 [Fusarium verticillioides 7600]	95.1	8.9e-242	100.000000	Fusarium verticillioides 7600	RefSeq	Complete	No	117187.FVEG_08354T0	2.7e-242	842.8	FG03148.1	Fungi	03MIW@ascNOG,0IFWU@euNOG,0PI0G@fuNOG,0SGWZ@hypNOG,0WXTI@necNOG,0XRWA@NOG,12RG6@opiNOG,1A42J@sordNOG	Conserved fungal protein	PFAM (DUF1688)		GO:0005575-cellular_component(L=0),GO:0005622-intracellular(L=3),GO:0005623-cell(L=1),GO:0005634-nucleus(L=5),GO:0005737-cytoplasm(L=4),GO:0005829-cytosol(L=4),GO:0043226-organelle(L=1),GO:0043227-membrane-bounded organelle(L=2),GO:0043229-intracellular organelle(L=3),GO:0043231-intracellular membrane-bounded organelle(L=4),GO:0044424-intracellular part(L=3),GO:0044444-cytoplasmic part(L=4),GO:00…
FCIRG_00520T1	XP_018754844.1 CMGC protein kinase [Fusarium verticillioides 7600]	88.0	3.3e-236	100.000000	Fusarium verticillioides 7600	RefSeq	Complete	Yes	117187.FVEG_08353T0	9.9e-237	824.3		Fungi	03Y4Y@ascNOG,0PPC2@fuNOG,0SJTG@hypNOG,0WYHH@necNOG,0XRBH@NOG,13RYN@opiNOG,19J91@sordNOG,KOG1290@euNOG	CMGC SRPK protein kinase	PFAM (Pkinase, Pkinase_Tyr), SMART (STYKc)
FCIRG_00521T1	XP_018247672.1 hypothetical protein FOXG_10166 [Fusarium oxysporum f. sp. lycopersici 4287]	98.3	3.3e-171	100.000000	Fusarium oxysporum f. sp. lycopersici 4287	RefSeq	Complete	No	5507.FOXG_10166P0	9.9e-172	607.8		Fungi	03QPR@ascNOG,0PM85@fuNOG,0SA1N@hypNOG,0XP5G@NOG,13NUC@opiNOG,19QIX@sordNOG,KOG1269@euNOG	Mycolic acid cyclopropane synthetase	PFAM (MTS, Methyltransf_11, Methyltransf_12, CMAS, Ubie_methyltran, UPF0020, MetW, PCMT, Methyltransf_9, PrmA, Met_10, Methyltransf_15, TehB, TPMT), SMART (TRANS)
FCIRG_00522T1	XP_018247673.1 hypothetical protein FOXG_10167 [Fusarium oxysporum f. sp. lycopersici 4287]	92.0	9.7e-269	100.000000	Fusarium oxysporum f. sp. lycopersici 4287	RefSeq	Complete	No	5507.FOXG_10167P0	1.9e-148	531.2	FG04025.1	Fungi	03U90@ascNOG,0J1CV@euNOG,0PRKH@fuNOG,0SKJP@hypNOG,11W21@NOG,13UY6@opiNOG,19JZ0@sordNOG	NA	SMART (TRANS)
FCIRG_00523T1	XP_018754808.1 hypothetical protein FVEG_08322 [Fusarium verticillioides 7600]	91.4	9.9e-129	99.600000	Fusarium verticillioides 7600	RefSeq	Complete	No	5507.FOXG_10168P0	7.7e-130	468.4	FG03145.1	Fungi	03XQZ@ascNOG,0JB0J@euNOG,0PTKA@fuNOG,0SA8C@hypNOG,0Y2P4@NOG,13YW9@opiNOG,1A2Y5@sordNOG	NA
FCIRG_00524T1	XP_018754842.1 hypothetical protein FVEG_08351 [Fusarium verticillioides 7600]	98.0	0	100.000000	Fusarium verticillioides 7600	RefSeq	Complete	No	117187.FVEG_08351T0	0.0	1120.5	FG03144.1	Fungi	03NNH@ascNOG,0PJ7Z@fuNOG,0SI4V@hypNOG,0XNQK@NOG,12T63@opiNOG,19KSZ@sordNOG,KOG0254@euNOG	hexose transporter	PFAM (MFS_1, Sugar_tr, TRI12), SMART (TRANS)
FCIRG_00525T1	XP_018754811.1 hypothetical protein FVEG_08324 [Fusarium verticillioides 7600]	75.0	7.4e-259	99.000000	Fusarium verticillioides 7600	RefSeq	Complete	No	117187.FVEG_08324T0	2.6e-220	770.0		Fungi	03Y49@ascNOG,0JAZ3@euNOG,0PVHE@fuNOG,0SJZ6@hypNOG,143PZ@opiNOG,1A5WV@sordNOG,COG0654@NOG	FAD binding domain	PFAM (FAD_binding_3)
FCIRG_00526T1	XP_018754816.1 L-fuculose-phosphate aldolase [Fusarium verticillioides 7600]	92.5	3.3e-141	95.700000	Fusarium verticillioides 7600	RefSeq	Complete	Yes	5085.CADAFUBP00004739	2.6e-102	377.1		Eukaryotes	COG0235@NOG,KOG3699@euNOG	Adducin 3 (Gamma)	PFAM (Aldolase_II), SMART (Aldolase_II, COIL)	GO:0008150-biological_process(L=0),GO:0008152-metabolic process(L=1),	GO:0005575-cellular_component(L=0),GO:0005622-intracellular(L=3),GO:0005623-cell(L=1),GO:0005634-nucleus(L=5),GO:0005737-cytoplasm(L=4),GO:0005829-cytosol(L=4),GO:0005856-cytoskeleton(L=5),GO:0015629-actin cytoskeleton(L=6),GO:0043226-organelle(L=1),GO:0043227-membrane-bounded organelle(L=2),GO:0043228-non-membrane-bounded organelle(L=2),GO:0043229-intracellular organelle(L=3),GO:0043231-intracel…	GO:0003674-molecular_function(L=0),GO:0003824-catalytic activity(L=1),GO:0016829-lyase activity(L=2),
FCIRG_00527T1	XP_018754815.1 hypothetical protein FVEG_08328 [Fusarium verticillioides 7600]	89.3	2.3e-290	100.000000	Fusarium verticillioides 7600	RefSeq	Complete	No	229533.XP_389473.1	1.9e-187	661.0	FG09297.1	Fungi	04DIZ@ascNOG,0IPGG@euNOG,0QDKX@fuNOG,0SN4U@hypNOG,0X06C@necNOG,13CEV@opiNOG,1A75W@sordNOG,COG0833@NOG	proline permease	PFAM (AA_permease), SMART (TRANS)
FCIRG_00528T1	XP_018754814.1 hypothetical protein FVEG_08327 [Fusarium verticillioides 7600]	82.4	5.2e-205	97.300000	Fusarium verticillioides 7600	RefSeq	Complete	No	117187.FVEG_08327T0	2.8e-194	683.3	PGUG_02706	Fungi	03KM4@ascNOG,0IFWC@euNOG,0PGT5@fuNOG,0SNDI@hypNOG,0WTYF@necNOG,0YXWW@NOG,13IR7@opiNOG,1A1YZ@sordNOG	C6 finger domain protein	PFAM (DUF3468, Zn_clus), SMART (GAL4)
FCIRG_00529T1	XP_018754813.1 hypothetical protein FVEG_16295 [Fusarium verticillioides 7600]	84.8	2.1e-111	100.000000	Fusarium verticillioides 7600	RefSeq	Complete	No	140110.NechaP81421	4.1e-71	273.1		Fungi	03KJP@ascNOG,0IFGI@euNOG,0PHZR@fuNOG,0SD3R@hypNOG,0WTIG@necNOG,10IX0@NOG,13JG4@opiNOG,1A53H@sordNOG	conserved hypothetical protein
FCIRG_00530T1							Complete		117187.FVEG_08325T0	5.3e-101	373.6		Fungi	03RP9@ascNOG,0IVZW@euNOG,0PNKF@fuNOG,0SMZN@hypNOG,0X0N0@necNOG,13QXK@opiNOG,1A27B@sordNOG,COG4638@NOG	Iron-sulfur cluster-binding protein	PFAM (Rieske), SMART (TRANS, SIGNAL)
FCIRG_00531T1							Complete		5507.FOXG_10173P0	2.5e-106	390.6	FG04647.1	Fungi	03S7Y@ascNOG,0IX7V@euNOG,0PPAV@fuNOG,0SEQ6@hypNOG,11IZS@NOG,13RT5@opiNOG,1A5B4@sordNOG	Protein of unknown function (DUF3129)	PFAM (DUF3129), SMART (SIGNAL, TRANS, COIL)
FCIRG_00532T1	XP_018754819.1 hypothetical protein FVEG_08332 [Fusarium verticillioides 7600]	88.4	4.2e-201	100.000000	Fusarium verticillioides 7600	RefSeq	Complete	No	117187.FVEG_08332T0	1.3e-201	707.6		Fungi	04AWF@ascNOG,0Q9VV@fuNOG,0SGWV@hypNOG,137IY@opiNOG,1A42M@sordNOG,COG1902@NOG,KOG0134@euNOG	NADH:flavin oxidoreductase / NADH oxidase family	PFAM (Oxidored_FMN)
FCIRG_00533T1	XP_018247681.1 hypothetical protein FOXG_10175 [Fusarium oxysporum f. sp. lycopersici 4287]	63.3	1.3e-202	98.200000	Fusarium oxysporum f. sp. lycopersici 4287	RefSeq	Complete	No	5507.FOXG_10175P0	4.5e-130	470.3	FG04821.1	Fungi	03Z0X@ascNOG,0JC90@euNOG,0PWP6@fuNOG,0SD7N@hypNOG,0YEAH@NOG,144DC@opiNOG,19TZF@sordNOG	NA	SMART (ZnF_C2H2, COIL)
FCIRG_00534T1	CCT75057.1 uncharacterized protein FFUJ_11138 [Fusarium fujikuroi IMI 58289]	83.1	0	99.900000	Fusarium fujikuroi IMI 58289	NR	Partial 3 Prime	No	5507.FOXG_10176P0	5.7e-274	949.1	FG04822.1	Fungi	03YUU@ascNOG,0JA87@euNOG,0PVFT@fuNOG,0SJKU@hypNOG,143JH@opiNOG,1A29I@sordNOG,COG0775@NOG	Inherit from COG: Catalyzes the irreversible cleavage of the glycosidic bond in both 5'-methylthioadenosine (MTA) and S- adenosylhomocysteine (SAH AdoHcy) to adenine and the corresponding thioribose, 5'-methylthioribose and S-ribosylhomocysteine, respectively (By similarity)	PFAM (PNP_UDP_1)
FCIRG_00535T1
FCIRG_00536T1	XP_018754823.1 hypothetical protein FVEG_16296 [Fusarium verticillioides 7600]	86.5	4.9e-271	99.600000	Fusarium verticillioides 7600	RefSeq	Complete	No	29875.EHK19009	7.7e-55	220.3		Fungi	03W8D@ascNOG,0J78G@euNOG,0PTUI@fuNOG,140DD@opiNOG,19TRM@sordNOG,COG3975@NOG	Inherit from COG: peptidase m61	SMART (SIGNAL, TRANS, PDZ)
FCIRG_00537T1	XP_018754824.1 hypothetical protein FVEG_08336 [Fusarium verticillioides 7600]	92.3	1.2e-55	100.000000	Fusarium verticillioides 7600	RefSeq	Complete	No	5507.FOXG_04658P0	2.3e-55	219.9		Fungi	04APN@ascNOG,0KNYA@euNOG,0QA2F@fuNOG,0SK4Y@hypNOG,10X1M@NOG,137CC@opiNOG,1A4GB@sordNOG	NA
FCIRG_00538T1	XP_018754827.1 hypothetical protein FVEG_08337 [Fusarium verticillioides 7600]	89.4	6.9e-131	97.100000	Fusarium verticillioides 7600	RefSeq	Complete	No	117187.FVEG_08337T0	2e-131	473.8		Fungi	04095@ascNOG,0PXU2@fuNOG,0SAZN@hypNOG,0Y7FK@NOG,13HRC@opiNOG,1A3XA@sordNOG,KOG1610@euNOG	KR domain	PFAM (KR, adh_short, DUF1776, Epimerase), SMART (TRANS)
FCIRG_00539T1	XP_018754828.1 hypothetical protein FVEG_08338 [Fusarium verticillioides 7600]	94.3	1e-192	99.400000	Fusarium verticillioides 7600	RefSeq	Complete	No	5507.FOXG_10178P0	7e-198	694.9		Fungi	03QVR@ascNOG,0IUCG@euNOG,0PMSJ@fuNOG,0SB9M@hypNOG,11J82@NOG,13KU5@opiNOG,19JM3@sordNOG	Glyoxalase/Bleomycin resistance protein/Dioxygenase superfamily	PFAM (Glyoxalase)
FCIRG_00540T1	XP_018754829.1 hypothetical protein FVEG_08339 [Fusarium verticillioides 7600]	95.4	6.7e-265	98.200000	Fusarium verticillioides 7600	RefSeq	Complete	No	117187.FVEG_08339T0	1e-269	934.1		Fungi	03JBU@ascNOG,0PGE2@fuNOG,0SDWT@hypNOG,0WU3Z@necNOG,13KP3@opiNOG,1A69Z@sordNOG,COG0531@NOG,KOG1286@euNOG	Amino acid permease	PFAM (AA_permease), SMART (TRANS)
FCIRG_00541T1	CCT75062.1 uncharacterized protein FFUJ_11143 [Fusarium fujikuroi IMI 58289]	94.4	1.4e-61	100.000000	Fusarium fujikuroi IMI 58289	NR	Complete	No	5507.FOXG_10180P0	1.1e-63	247.7		Fungi	03SSW@ascNOG,0IYP9@euNOG,0PPUT@fuNOG,0SBK3@hypNOG,11QWG@NOG,13SM6@opiNOG,1A62U@sordNOG	NA	SMART (SIGNAL)
FCIRG_00542T1	XP_018754831.1 hypothetical protein FVEG_16298 [Fusarium verticillioides 7600]	90.0	1.2e-250	95.900000	Fusarium verticillioides 7600	RefSeq	Complete	No	140110.NechaP89022	1.8e-144	518.1		Fungi	03NZP@ascNOG,0IHEY@euNOG,0PJXS@fuNOG,0SA9F@hypNOG,11DHN@NOG,12TRK@opiNOG,1A2FM@sordNOG	Fungal specific transcription factor domain	PFAM (Fungal_trans, Zn_clus), SMART (GAL4, Fungal_trans)
FCIRG_00543T1	XP_018754832.1 hypothetical protein FVEG_08341 [Fusarium verticillioides 7600]	73.5	3e-216	100.000000	Fusarium verticillioides 7600	RefSeq	Complete	No	117187.FVEG_08341T0	5e-220	768.8		Fungi	03PFG@ascNOG,0PGMZ@fuNOG,0SCKG@hypNOG,0X0JD@necNOG,13J9P@opiNOG,1A5K3@sordNOG,COG0667@NOG,KOG1575@euNOG	aldo keto reductase	PFAM (Aldo_ket_red)
FCIRG_00544T1	XP_018754833.1 hypothetical protein FVEG_08342 [Fusarium verticillioides 7600]	82.9	5.1e-185	99.200000	Fusarium verticillioides 7600	RefSeq	Complete	No	117187.FVEG_08342T0	1.1e-172	611.3		Fungi	04B93@ascNOG,0KNHW@euNOG,0Q9HV@fuNOG,0SGGK@hypNOG,137WZ@opiNOG,1A3BA@sordNOG,COG4225@NOG	Glycosyl Hydrolase Family 88	PFAM (Glyco_hydro_88), SMART (SIGNAL)
FCIRG_00545T1	XP_018754834.1 hypothetical protein FVEG_08343 [Fusarium verticillioides 7600]	90.3	4.9e-265	100.000000	Fusarium verticillioides 7600	RefSeq	Complete	No	117187.FVEG_08343T0	1.4e-271	940.3	FGSG_07682	Fungi	03QU6@ascNOG,0PITK@fuNOG,0SGJH@hypNOG,13NHW@opiNOG,19NN9@sordNOG,COG0477@NOG,KOG2533@euNOG	Major Facilitator Superfamily	PFAM (MFS_1), SMART (TRANS)
FCIRG_00546T1							Partial 5 Prime		5507.FOXG_10185P0	6.8e-76	288.5		Fungi	03K1U@ascNOG,0IKAS@euNOG,0PKMY@fuNOG,0SE6H@hypNOG,0XPHB@NOG,13NHF@opiNOG,19IKT@sordNOG	CBD_IV	PFAM (Glyco_hydro_43, CBM_6, Glyco_hydro_32N, CBM_1, Hexokinase_2, Hexokinase_1), SMART (CBD_IV, SIGNAL, TRANS, fCBD)
FCIRG_00547T1	XP_003052876.1 hypothetical protein NECHADRAFT_77349 [Nectria haematococca mpVI 77-13-4]	48.4	5.3e-161	98.800000	Nectria haematococca mpVI 77-13-4	RefSeq	Complete	No	140110.NechaP77349	1.6e-161	575.1	FG02037.1	Fungi	03VHZ@ascNOG,0J4RD@euNOG,0PSW1@fuNOG,0SNS3@hypNOG,0WXIR@necNOG,0YH93@NOG,13XRJ@opiNOG,1A1RF@sordNOG	NA	SMART (TRANS)
FCIRG_00548T1	XP_018254966.1 hypothetical protein FOXG_14930 [Fusarium oxysporum f. sp. lycopersici 4287]	35.8	7.9e-116	99.700000	Fusarium oxysporum f. sp. lycopersici 4287	RefSeq	Partial 3 Prime	No	117187.FVEG_08346T0	3e-228	797.0		Eukaryotes	COG0666@NOG,KOG4177@euNOG	Ankyrin Repeat Protein	PFAM (Ank, DUF3447, ZU5, Death), SMART (ANK, TRANS, COIL)
FCIRG_00549T1	XP_018757502.1 hypothetical protein FVEG_10321 [Fusarium verticillioides 7600]	96.3	1.2e-280	100.000000	Fusarium verticillioides 7600	RefSeq	Complete	No	5507.FOXG_11502P0	2.3e-285	986.1	FG04135.1	Fungi	03SWE@ascNOG,0IZQ6@euNOG,0PPVH@fuNOG,0SAMD@hypNOG,1018E@NOG,14FRB@opiNOG,19RIZ@sordNOG	AAR2 protein	PFAM (AAR2), SMART (COIL)
FCIRG_00550T1	XP_018757503.1 40S ribosomal protein S16 [Fusarium verticillioides 7600]	97.2	9.3e-71	100.000000	Fusarium verticillioides 7600	RefSeq	Complete	Yes	117187.FVEG_10322T0	2.8e-71	273.1	RPS16	Fungi	03R04@ascNOG,0PMZE@fuNOG,0SD9A@hypNOG,0WZE9@necNOG,13PTX@opiNOG,19RCW@sordNOG,COG0103@NOG,KOG1753@euNOG	40s ribosomal protein s16	PFAM (Ribosomal_S9)	GO:0000462-maturation of SSU-rRNA from tricistronic rRNA transcript (SSU-rRNA, 5.8S rRNA, LSU-rRNA)(L=9),GO:0002181-cytoplasmic translation(L=7),GO:0006139-nucleobase-containing compound metabolic process(L=3),GO:0006364-rRNA processing(L=7),GO:0006396-RNA processing(L=5),GO:0006412-translation(L=5),GO:0006725-cellular aromatic compound metabolic process(L=3),GO:0006807-nitrogen compound metaboli…	GO:0005575-cellular_component(L=0),GO:0005622-intracellular(L=3),GO:0005623-cell(L=1),GO:0005737-cytoplasm(L=4),GO:0005829-cytosol(L=4),GO:0005840-ribosome(L=5),GO:0015935-small ribosomal subunit(L=6),GO:0022626-cytosolic ribosome(L=5),GO:0022627-cytosolic small ribosomal subunit(L=6),GO:0030529-intracellular ribonucleoprotein complex(L=4),GO:0030684-preribosome(L=5),GO:0030686-90S preribosome(L=…	GO:0003674-molecular_function(L=0),GO:0003735-structural constituent of ribosome(L=2),GO:0005198-structural molecule activity(L=1),
FCIRG_00551T1	XP_018757504.1 60S ribosomal protein L32 [Fusarium verticillioides 7600]	99.2	3.2e-65	99.200000	Fusarium verticillioides 7600	RefSeq	Partial 5 Prime	Yes	5507.FOXG_11500P0	9.4e-66	254.6	RPL32	Fungi	03S19@ascNOG,0PNPG@fuNOG,0SJ0Y@hypNOG,13PT9@opiNOG,19R7F@sordNOG,COG1717@NOG,KOG0878@euNOG	60S ribosomal protein L32	PFAM (Ribosomal_L32e)	GO:0002181-cytoplasmic translation(L=7),GO:0006412-translation(L=5),GO:0007275-multicellular organism development(L=3),GO:0008150-biological_process(L=0),GO:0008152-metabolic process(L=1),GO:0009058-biosynthetic process(L=2),GO:0009059-macromolecule biosynthetic process(L=4),GO:0009987-cellular process(L=1),GO:0010467-gene expression(L=4),GO:0019538-protein metabolic process(L=3),GO:0032501-multi…	GO:0005575-cellular_component(L=0),GO:0005622-intracellular(L=3),GO:0005623-cell(L=1),GO:0005634-nucleus(L=5),GO:0005730-nucleolus(L=5),GO:0005737-cytoplasm(L=4),GO:0005829-cytosol(L=4),GO:0005840-ribosome(L=5),GO:0015934-large ribosomal subunit(L=6),GO:0022625-cytosolic large ribosomal subunit(L=6),GO:0022626-cytosolic ribosome(L=5),GO:0030529-intracellular ribonucleoprotein complex(L=4),GO:0031…	GO:0003674-molecular_function(L=0),GO:0003735-structural constituent of ribosome(L=2),GO:0005198-structural molecule activity(L=1),
FCIRG_00552T1	XP_018757505.1 hypothetical protein FVEG_10324 [Fusarium verticillioides 7600]	90.7	2e-228	100.000000	Fusarium verticillioides 7600	RefSeq	Complete	No	5507.FOXG_11499P0	1.3e-231	807.4	FG04138.1	Fungi	03VZ3@ascNOG,0J8G9@euNOG,0PTVX@fuNOG,0SC7F@hypNOG,0YHK5@NOG,13ZZR@opiNOG,19SNR@sordNOG	NA	SMART (COIL)
FCIRG_00553T1	XP_018757507.1 prephenate dehydrogenase (NADP+) [Fusarium verticillioides 7600]	98.8	3.3e-230	100.000000	Fusarium verticillioides 7600	RefSeq	Complete	Yes	117187.FVEG_10325T0	9.7e-231	804.3	TYR1	Fungi	03JPU@ascNOG,0PGS8@fuNOG,0SG55@hypNOG,0WUZ4@necNOG,12N30@opiNOG,19Q5Y@sordNOG,COG0287@NOG,KOG2380@euNOG	prephenate dehydrogenase	PFAM (PDH, F420_oxidored, NAD_binding_2)	GO:0006082-organic acid metabolic process(L=3),GO:0006520-cellular amino acid metabolic process(L=3),GO:0006570-tyrosine metabolic process(L=5),GO:0006571-tyrosine biosynthetic process(L=6),GO:0006725-cellular aromatic compound metabolic process(L=3),GO:0006807-nitrogen compound metabolic process(L=2),GO:0008150-biological_process(L=0),GO:0008152-metabolic process(L=1),GO:0008652-cellular amino a…	GO:0005575-cellular_component(L=0),GO:0005622-intracellular(L=3),GO:0005623-cell(L=1),GO:0005737-cytoplasm(L=4),GO:0005829-cytosol(L=4),GO:0044424-intracellular part(L=3),GO:0044444-cytoplasmic part(L=4),GO:0044464-cell part(L=2),	GO:0003674-molecular_function(L=0),GO:0003824-catalytic activity(L=1),GO:0004665-prephenate dehydrogenase (NADP+) activity(L=5),GO:0008977-prephenate dehydrogenase (NAD+) activity(L=5),GO:0016491-oxidoreductase activity(L=2),GO:0016627-oxidoreductase activity, acting on the CH-CH group of donors(L=3),GO:0016628-oxidoreductase activity, acting on the CH-CH group of donors, NAD or NADP as acceptor(…
FCIRG_00554T1	XP_018757509.1 hypothetical protein FVEG_10327 [Fusarium verticillioides 7600]	94.2	7.1e-208	100.000000	Fusarium verticillioides 7600	RefSeq	Complete	No	117187.FVEG_10327T0	2.1e-208	729.9	FG04140.1	Fungi	03KK1@ascNOG,0PK9V@fuNOG,0SA1R@hypNOG,0WWWY@necNOG,13JXG@opiNOG,19PQ9@sordNOG,COG5184@NOG,KOG1426@euNOG	alpha-tubulin suppressor protein Aats1	PFAM (RCC1)	GO:0000003-reproduction(L=1),GO:0000226-microtubule cytoskeleton organization(L=4),GO:0002097-tRNA wobble base modification(L=9),GO:0002098-tRNA wobble uridine modification(L=10),GO:0006139-nucleobase-containing compound metabolic process(L=3),GO:0006396-RNA processing(L=5),GO:0006399-tRNA metabolic process(L=7),GO:0006400-tRNA modification(L=8),GO:0006725-cellular aromatic compound metabolic pro…	GO:0005575-cellular_component(L=0),GO:0005622-intracellular(L=3),GO:0005623-cell(L=1),GO:0005634-nucleus(L=5),GO:0005737-cytoplasm(L=4),GO:0005829-cytosol(L=4),GO:0043226-organelle(L=1),GO:0043227-membrane-bounded organelle(L=2),GO:0043229-intracellular organelle(L=3),GO:0043231-intracellular membrane-bounded organelle(L=4),GO:0044424-intracellular part(L=3),GO:0044444-cytoplasmic part(L=4),GO:00…
FCIRG_00555T1	XP_018757510.1 hypothetical protein FVEG_10328 [Fusarium verticillioides 7600]	79.5	4.2e-179	100.000000	Fusarium verticillioides 7600	RefSeq	Complete	No	5518.FGSG_04141P0	2.2e-160	570.5	FG04141.1	Fungi	03MFQ@ascNOG,0PHQ5@fuNOG,0SFHU@hypNOG,0WTU4@necNOG,0XYYN@NOG,13IE9@opiNOG,19QWH@sordNOG,KOG2810@euNOG	DNA repair protein rad9	PFAM (Rad9, Rad1)	GO:0000075-cell cycle checkpoint(L=5),GO:0000076-DNA replication checkpoint(L=7),GO:0000077-DNA damage checkpoint(L=7),GO:0006950-response to stress(L=2),GO:0006974-cellular response to DNA damage stimulus(L=4),GO:0007093-mitotic cell cycle checkpoint(L=6),GO:0007346-regulation of mitotic cell cycle(L=5),GO:0008150-biological_process(L=0),GO:0009987-cellular process(L=1),GO:0010564-regulation of …	GO:0000228-nuclear chromosome(L=5),GO:0000793-condensed chromosome(L=5),GO:0000794-condensed nuclear chromosome(L=5),GO:0005575-cellular_component(L=0),GO:0005622-intracellular(L=3),GO:0005623-cell(L=1),GO:0005634-nucleus(L=5),GO:0005694-chromosome(L=4),GO:0005737-cytoplasm(L=4),GO:0005829-cytosol(L=4),GO:0030896-checkpoint clamp complex(L=6),GO:0031974-membrane-enclosed lumen(L=1),GO:0031981-nuc…
FCIRG_00556T1	XP_018757513.1 hypothetical protein FVEG_10329 [Fusarium verticillioides 7600]	70.8	4.2e-108	100.000000	Fusarium verticillioides 7600	RefSeq	Complete	No	5507.FOXG_11493P0	4.5e-111	406.4		Fungi	04BCJ@ascNOG,0KNFA@euNOG,0Q9EH@fuNOG,0SEFM@hypNOG,10XI0@NOG,1380C@opiNOG,1A343@sordNOG	NA	SMART (COIL)
FCIRG_00557T1	XP_018757514.1 hypothetical protein FVEG_10330 [Fusarium verticillioides 7600]	94.8	3.6e-201	99.400000	Fusarium verticillioides 7600	RefSeq	Complete	No	117187.FVEG_10330T0	1.1e-201	707.6	FG04143.1	Fungi	03PY7@ascNOG,0PMSH@fuNOG,0SAU9@hypNOG,0WWVK@necNOG,13K7F@opiNOG,19IPW@sordNOG,COG3325@NOG,KOG2806@euNOG	Glyco_18	PFAM (Glyco_hydro_18), SMART (Glyco_18)
FCIRG_00558T1	XP_018757515.1 hypothetical protein FVEG_10331 [Fusarium verticillioides 7600]	93.3	1.9e-245	100.000000	Fusarium verticillioides 7600	RefSeq	Complete	No	117187.FVEG_10331T0	5.5e-246	855.1	FG04144.1	Fungi	03WJA@ascNOG,0J8ZC@euNOG,0PUD6@fuNOG,0SG10@hypNOG,13U90@opiNOG,1A5A6@sordNOG,COG0677@NOG	UDP-glucose 6-dehydrogenase	PFAM (UDPG_MGDP_dh, UDPG_MGDP_dh_N, NAD_binding_2)
FCIRG_00559T1	XP_018757516.1 hypothetical protein FVEG_10332 [Fusarium verticillioides 7600]	91.3	1.1e-279	96.500000	Fusarium verticillioides 7600	RefSeq	Complete	No	117187.FVEG_10332T0	5.5e-285	984.9		Fungi	04ABQ@ascNOG,0QADU@fuNOG,0SIV2@hypNOG,1370W@opiNOG,1A57W@sordNOG,COG1215@NOG,KOG2571@euNOG	Chitin synthase	PFAM (Chitin_synth_2), SMART (TRANS)
FCIRG_00560T1	XP_018757517.1 hypothetical protein FVEG_10333 [Fusarium verticillioides 7600]	89.8	2.2e-238	100.000000	Fusarium verticillioides 7600	RefSeq	Complete	No	117187.FVEG_10333T0	2.1e-253	879.8	CDA2	Fungi	03JW7@ascNOG,0IFD5@euNOG,0PGYG@fuNOG,0SFG2@hypNOG,12QMY@opiNOG,1A2VR@sordNOG,COG0726@NOG	chitin deacetylase	PFAM (Polysacc_deac_1, Chitin_bind_1, Glyco_hydro_57), SMART (SIGNAL, ChtBD1, TRANS)	GO:0000003-reproduction(L=1),GO:0003006-developmental process involved in reproduction(L=2),GO:0007049-cell cycle(L=3),GO:0008150-biological_process(L=0),GO:0008152-metabolic process(L=1),GO:0009272-fungal-type cell wall biogenesis(L=4),GO:0009653-anatomical structure morphogenesis(L=3),GO:0009987-cellular process(L=1),GO:0010927-cellular component assembly involved in morphogenesis(L=3),GO:00160…	GO:0005575-cellular_component(L=0),GO:0005618-cell wall(L=4),GO:0005619-ascospore wall(L=6),GO:0005623-cell(L=1),GO:0005631-chitosan layer of spore wall(L=6),GO:0009277-fungal-type cell wall(L=5),GO:0030312-external encapsulating structure(L=3),GO:0031160-spore wall(L=5),GO:0044426-cell wall part(L=4),GO:0044462-external encapsulating structure part(L=3),GO:0044464-cell part(L=2),GO:0071944-cell …	GO:0003674-molecular_function(L=0),GO:0003824-catalytic activity(L=1),GO:0004099-chitin deacetylase activity(L=4),GO:0016787-hydrolase activity(L=2),GO:0016810-hydrolase activity, acting on carbon-nitrogen (but not peptide) bonds(L=3),GO:0016811-hydrolase activity, acting on carbon-nitrogen (but not peptide) bonds, in linear amides(L=4),GO:0019213-deacetylase activity(L=3),
FCIRG_00561T1	XP_018757518.1 hypothetical protein FVEG_10334 [Fusarium verticillioides 7600]	98.6	2.7e-103	100.000000	Fusarium verticillioides 7600	RefSeq	Complete	No	5507.FOXG_11487P0	8.1e-104	381.7	FG04147.1	Fungi	03YAQ@ascNOG,0J9AI@euNOG,0PVT5@fuNOG,0SFX7@hypNOG,0YA8I@NOG,141MX@opiNOG,19JDT@sordNOG	FAR1 DNA-binding domain	PFAM (FAR1), SMART (COIL)
FCIRG_00562T1	XP_018757521.1 50S ribosomal protein L34e [Fusarium verticillioides 7600]	98.3	2.8e-57	100.000000	Fusarium verticillioides 7600	RefSeq	Complete	Yes	5507.FOXG_11485P0	4.9e-58	228.8	RPL34	Fungi	03SRR@ascNOG,0PPQN@fuNOG,0SKFH@hypNOG,13SK1@opiNOG,19SAR@sordNOG,COG2174@NOG,KOG1790@euNOG	60S ribosomal protein L34	PFAM (Ribosomal_L34e)	GO:0002181-cytoplasmic translation(L=7),GO:0006412-translation(L=5),GO:0007275-multicellular organism development(L=3),GO:0008150-biological_process(L=0),GO:0008152-metabolic process(L=1),GO:0009058-biosynthetic process(L=2),GO:0009059-macromolecule biosynthetic process(L=4),GO:0009987-cellular process(L=1),GO:0010467-gene expression(L=4),GO:0019538-protein metabolic process(L=3),GO:0032501-multi…	GO:0005575-cellular_component(L=0),GO:0005622-intracellular(L=3),GO:0005623-cell(L=1),GO:0005634-nucleus(L=5),GO:0005730-nucleolus(L=5),GO:0005737-cytoplasm(L=4),GO:0005829-cytosol(L=4),GO:0005840-ribosome(L=5),GO:0015934-large ribosomal subunit(L=6),GO:0022625-cytosolic large ribosomal subunit(L=6),GO:0022626-cytosolic ribosome(L=5),GO:0030529-intracellular ribonucleoprotein complex(L=4),GO:0031…	GO:0003674-molecular_function(L=0),GO:0003735-structural constituent of ribosome(L=2),GO:0005198-structural molecule activity(L=1),
FCIRG_00563T1	XP_018757522.1 alkaline phosphatase [Fusarium verticillioides 7600]	94.3	1.2e-115	100.000000	Fusarium verticillioides 7600	RefSeq	Complete	Yes	5507.FOXG_11484P0	2.2e-107	393.7	FG04150.1	Fungi	03SB4@ascNOG,0IYHY@euNOG,0PPAB@fuNOG,0SIHH@hypNOG,123HK@NOG,13REP@opiNOG,19RXE@sordNOG	Protein of unknown function (DUF498/DUF598)	PFAM (DUF498)
FCIRG_00564T1	XP_018757523.1 hypothetical protein FVEG_10337 [Fusarium verticillioides 7600]	88.0	1.2e-280	98.900000	Fusarium verticillioides 7600	RefSeq	Complete	No	117187.FVEG_10337T0	5.4e-277	958.4		Fungi	03K3J@ascNOG,0PI32@fuNOG,0SI9Z@hypNOG,12T2T@opiNOG,19IYJ@sordNOG,COG5226@NOG,KOG2386@euNOG	Dual specificity phosphatase, catalytic domain protein	PFAM (DSPc, Abhydrolase_1, DUF2305, PGAP1), SMART (PTPc_DSPc, TRANS, SIGNAL)
FCIRG_00565T1	XP_018757524.1 alkaline phosphatase [Fusarium verticillioides 7600]	98.2	0	100.000000	Fusarium verticillioides 7600	RefSeq	Complete	Yes	117187.FVEG_10338T0	0.0	1099.3	PGUG_02362	Fungi	03JAQ@ascNOG,0PGCW@fuNOG,0SCGH@hypNOG,0WZ0M@necNOG,12R0Z@opiNOG,19KB8@sordNOG,COG1785@NOG,KOG4126@euNOG	alkaline phosphatase	PFAM (Alk_phosphatase, Metalloenzyme), SMART (alkPPc, TRANS)	GO:0006139-nucleobase-containing compound metabolic process(L=3),GO:0006464-cellular protein modification process(L=5),GO:0006470-protein dephosphorylation(L=6),GO:0006725-cellular aromatic compound metabolic process(L=3),GO:0006732-coenzyme metabolic process(L=4),GO:0006733-oxidoreduction coenzyme metabolic process(L=5),GO:0006753-nucleoside phosphate metabolic process(L=4),GO:0006793-phosphorus…	GO:0000322-storage vacuole(L=6),GO:0000323-lytic vacuole(L=6),GO:0000324-fungal-type vacuole(L=7),GO:0000329-fungal-type vacuole membrane(L=7),GO:0005575-cellular_component(L=0),GO:0005576-extracellular region(L=1),GO:0005622-intracellular(L=3),GO:0005623-cell(L=1),GO:0005737-cytoplasm(L=4),GO:0005773-vacuole(L=5),GO:0005774-vacuolar membrane(L=6),GO:0016020-membrane(L=1),GO:0031090-organelle mem…	GO:0000287-magnesium ion binding(L=5),GO:0003674-molecular_function(L=0),GO:0003824-catalytic activity(L=1),GO:0004035-alkaline phosphatase activity(L=6),GO:0005488-binding(L=1),GO:0008270-zinc ion binding(L=6),GO:0016491-oxidoreductase activity(L=2),GO:0016695-oxidoreductase activity, acting on hydrogen as donor(L=3),GO:0016787-hydrolase activity(L=2),GO:0016788-hydrolase activity, acting on est…
FCIRG_00566T1	XP_018757529.1 DNA ligase 4 [Fusarium verticillioides 7600]	95.2	0	90.600000	Fusarium verticillioides 7600	RefSeq	Complete	Yes	117187.FVEG_10341T0	0.0	1694.9	LIG4	Fungi	03IVT@ascNOG,0PFMH@fuNOG,0SF4U@hypNOG,0WV3I@necNOG,12NHK@opiNOG,19IWP@sordNOG,COG1793@NOG,KOG0966@euNOG	dna ligase	PFAM (DNA_ligase_A_M, DNA_ligase_A_N, DNA_ligase_A_C, BRCT), SMART (BRCT, COIL)	GO:0000726-non-recombinational repair(L=7),GO:0001302-replicative cell aging(L=5),GO:0006139-nucleobase-containing compound metabolic process(L=3),GO:0006259-DNA metabolic process(L=4),GO:0006260-DNA replication(L=5),GO:0006261-DNA-dependent DNA replication(L=7),GO:0006266-DNA ligation(L=5),GO:0006271-DNA strand elongation involved in DNA replication(L=7),GO:0006273-lagging strand elongation(L=7)…	GO:0005575-cellular_component(L=0),GO:0005622-intracellular(L=3),GO:0005623-cell(L=1),GO:0005634-nucleus(L=5),GO:0005694-chromosome(L=4),GO:0032807-DNA ligase IV complex(L=6),GO:0032991-macromolecular complex(L=1),GO:0043226-organelle(L=1),GO:0043227-membrane-bounded organelle(L=2),GO:0043228-non-membrane-bounded organelle(L=2),GO:0043229-intracellular organelle(L=3),GO:0043231-intracellular memb…	GO:0003674-molecular_function(L=0),GO:0003824-catalytic activity(L=1),GO:0003909-DNA ligase activity(L=4),GO:0003910-DNA ligase (ATP) activity(L=5),GO:0016874-ligase activity(L=2),GO:0016886-ligase activity, forming phosphoric ester bonds(L=3),
FCIRG_00567T1	XP_018757530.1 uracil phosphoribosyltransferase [Fusarium verticillioides 7600]	96.5	1.9e-121	100.000000	Fusarium verticillioides 7600	RefSeq	Complete	Yes	5507.FOXG_11479P0	1.2e-121	441.0	FG04155.1	Fungi	03JRG@ascNOG,0PIZM@fuNOG,0SAFI@hypNOG,13MB5@opiNOG,19MDA@sordNOG,COG0035@NOG,KOG4203@euNOG	uracil phosphoribosyltransferase	PFAM (Pribosyltran)
FCIRG_00568T1	XP_018757531.1 hypothetical protein FVEG_10342 [Fusarium verticillioides 7600]	85.1	4.4e-229	100.000000	Fusarium verticillioides 7600	RefSeq	Complete	No	117187.FVEG_10342T0	1.3e-229	800.8	PGUG_04893	Fungi	03KRU@ascNOG,0IFES@euNOG,0PHTF@fuNOG,0SAYM@hypNOG,12QFZ@opiNOG,19QUJ@sordNOG,COG0239@NOG	chromosome condensation protein	PFAM (CRCB, DUF3433), SMART (TRANS, COIL)	GO:0007275-multicellular organism development(L=3),GO:0008150-biological_process(L=0),GO:0032501-multicellular organismal process(L=1),GO:0032502-developmental process(L=1),GO:0043581-obsolete mycelium development(L=),GO:0044699-single-organism process(L=1),GO:0044707-single-multicellular organism process(L=2),GO:0044767-single-organism developmental process(L=2),GO:0048856-anatomical structure d…	GO:0005575-cellular_component(L=0),GO:0005622-intracellular(L=3),GO:0005623-cell(L=1),GO:0005737-cytoplasm(L=4),GO:0005783-endoplasmic reticulum(L=4),GO:0005789-endoplasmic reticulum membrane(L=3),GO:0012505-endomembrane system(L=3),GO:0016020-membrane(L=1),GO:0016021-integral component of membrane(L=4),GO:0031090-organelle membrane(L=3),GO:0031224-intrinsic component of membrane(L=3),GO:0042175-…
FCIRG_00569T1	XP_018757532.1 hypothetical protein FVEG_10343 [Fusarium verticillioides 7600]	93.9	0	100.000000	Fusarium verticillioides 7600	RefSeq	Complete	No	117187.FVEG_10343T0	0.0	1450.3		Fungi	041S8@ascNOG,0JITJ@euNOG,0PZ1E@fuNOG,0SJ1N@hypNOG,114U3@NOG,14AGJ@opiNOG,1A39I@sordNOG	Protein of unknown function (DUF3433)	PFAM (DUF3433), SMART (TRANS)
FCIRG_00570T1	XP_018757534.1 glutathione S-transferase [Fusarium verticillioides 7600]	96.9	1.2e-145	100.000000	Fusarium verticillioides 7600	RefSeq	Complete	Yes	117187.FVEG_10344T0	3.7e-146	522.7	FG04157.1	Fungi	03MUQ@ascNOG,0IG5Z@euNOG,0PIW6@fuNOG,0SAI2@hypNOG,0WZYI@necNOG,0YJ3R@NOG,13NPZ@opiNOG,1A6J9@sordNOG	glutathione s-transferase	PFAM (GST_C, GST_N)
FCIRG_00571T1	XP_018757537.1 hypothetical protein FVEG_10345 [Fusarium verticillioides 7600]	99.1	7.3e-194	100.000000	Fusarium verticillioides 7600	RefSeq	Complete	No	5507.FOXG_11475P0	2.2e-194	683.3	FG04159.1	Fungi	03PGF@ascNOG,0IE2F@euNOG,0PKMH@fuNOG,0SERA@hypNOG,11KPT@NOG,13NHV@opiNOG,19MUX@sordNOG	NA	SMART (TRANS)
FCIRG_00572T1	XP_018757538.1 hypothetical protein FVEG_10346 [Fusarium verticillioides 7600]	93.0	0	100.000000	Fusarium verticillioides 7600	RefSeq	Complete	No	5507.FOXG_11474P0	0.0	1446.0	FG11119.1	Fungi	03KQU@ascNOG,0PKNP@fuNOG,0SDRD@hypNOG,0XNZY@NOG,13PG8@opiNOG,19M33@sordNOG,KOG0039@euNOG	Ferric reductase like transmembrane component	PFAM (Ferric_reduct, FAD_binding_8, NAD_binding_1), SMART (TRANS, SIGNAL)
FCIRG_00573T1	XP_018757540.1 hypothetical protein FVEG_10347 [Fusarium verticillioides 7600]	97.5	2e-134	100.000000	Fusarium verticillioides 7600	RefSeq	Complete	No	117187.FVEG_10347T0	6e-135	485.3	FG04160.1	Fungi	03W7T@ascNOG,0J5M3@euNOG,0PT8Q@fuNOG,0SEPW@hypNOG,0WZ41@necNOG,0Y0GK@NOG,13Z2Z@opiNOG,19RET@sordNOG	NA	PFAM (Methyltransf_11)
FCIRG_00574T1	XP_018757541.1 hypothetical protein FVEG_10348 [Fusarium verticillioides 7600]	88.1	7.8e-127	100.000000	Fusarium verticillioides 7600	RefSeq	Complete	No	117187.FVEG_10348T0	2.3e-127	460.3	FG04161.1	Fungi	03K7X@ascNOG,0IGPS@euNOG,0PJFD@fuNOG,0SI5F@hypNOG,0WVXT@necNOG,0XWWT@NOG,136E5@opiNOG,19MBY@sordNOG	NA	SMART (TRANS)
FCIRG_00575T1	XP_018757542.1 hypothetical protein FVEG_10349 [Fusarium verticillioides 7600]	85.3	8.6e-125	100.000000	Fusarium verticillioides 7600	RefSeq	Complete	No	117187.FVEG_10349T0	1.7e-129	467.2	FG04162.1	Fungi	04B8D@ascNOG,0KNI8@euNOG,0Q9II@fuNOG,0SE9W@hypNOG,0X0IF@necNOG,10XF7@NOG,137WA@opiNOG,1A3CT@sordNOG	NA
FCIRG_00576T1	XP_018757543.1 hypothetical protein FVEG_10350 [Fusarium verticillioides 7600]	89.8	1.5e-144	97.300000	Fusarium verticillioides 7600	RefSeq	Complete	No	5507.FOXG_11470P0	3.4e-148	529.6		Fungi	049KS@ascNOG,0KPRY@euNOG,0QB41@fuNOG,0SISU@hypNOG,10W99@NOG,136AA@opiNOG,1A6NY@sordNOG	NA
FCIRG_00577T1	XP_018757544.1 hypothetical protein FVEG_10351 [Fusarium verticillioides 7600]	98.5	2.4e-101	82.800000	Fusarium verticillioides 7600	RefSeq	Complete	No	117187.FVEG_10351T0	7.1e-102	375.9		Fungi	03SDP@ascNOG,0PPEP@fuNOG,0SDXH@hypNOG,0WYNC@necNOG,13RWT@opiNOG,19R8A@sordNOG,COG5213@NOG,KOG1049@euNOG	Pre-mRNA polyadenylation factor that directly interacts with poly(A) polymerase (By similarity)	PFAM (Fip1), SMART (COIL)		GO:0005575-cellular_component(L=0),GO:0005622-intracellular(L=3),GO:0005623-cell(L=1),GO:0005634-nucleus(L=5),GO:0043226-organelle(L=1),GO:0043227-membrane-bounded organelle(L=2),GO:0043229-intracellular organelle(L=3),GO:0043231-intracellular membrane-bounded organelle(L=4),GO:0044424-intracellular part(L=3),GO:0044464-cell part(L=2),
FCIRG_00578T1	XP_018757546.1 hypothetical protein FVEG_10352 [Fusarium verticillioides 7600]	97.3	2.4e-160	100.000000	Fusarium verticillioides 7600	RefSeq	Complete	No	117187.FVEG_10352T0	7e-161	572.4	FG04165.1	Fungi	03S8W@ascNOG,0IZFJ@euNOG,0PPCZ@fuNOG,0SEHI@hypNOG,0WTG5@necNOG,121TZ@NOG,13RYY@opiNOG,19RH8@sordNOG	Inherit from euNOG: nucleoporin NUP49 NSP49	PFAM (DUF1537), SMART (COIL)
FCIRG_00579T1	XP_018757548.1 DNA-directed RNA polymerase III subunit RPC7 [Fusarium verticillioides 7600]	100.0	2.8e-113	100.000000	Fusarium verticillioides 7600	RefSeq	Complete	Yes	5507.FOXG_11467P0	8.4e-114	415.2	FG04166.1	Fungi	03T2C@ascNOG,0IYZ3@euNOG,0PQED@fuNOG,0SEI5@hypNOG,11ZPX@NOG,13SN0@opiNOG,19SNF@sordNOG	DNA-directed RNA polymerase III subunit Rpc31	PFAM (RNA_pol_3_Rpc31), SMART (COIL)
FCIRG_00580T1	XP_018757549.1 hypothetical protein FVEG_10354 [Fusarium verticillioides 7600]	94.6	1.6e-191	100.000000	Fusarium verticillioides 7600	RefSeq	Complete	No	5507.FOXG_11466P0	1.5e-193	680.6	FG04167.1	Fungi	03IB2@ascNOG,0IZNW@euNOG,0PJ1M@fuNOG,0SHXX@hypNOG,11RCU@NOG,13KU9@opiNOG,1A5GI@sordNOG	conserved hypothetical protein
FCIRG_00581T1	XP_018757550.1 hypothetical protein FVEG_10355 [Fusarium verticillioides 7600]	98.4	0	100.000000	Fusarium verticillioides 7600	RefSeq	Complete	No	5507.FOXG_11465P0	0.0	3400.9	SEC7	Fungi	03J1N@ascNOG,0PG3R@fuNOG,0SFGR@hypNOG,12NGT@opiNOG,19JHJ@sordNOG,COG5307@NOG,KOG0929@euNOG	guanyl-nucleotide exchange factor	PFAM (Sec7, DUF1981), SMART (Sec7, COIL)	GO:0000045-autophagosome assembly(L=6),GO:0006810-transport(L=3),GO:0006886-intracellular protein transport(L=5),GO:0006888-ER to Golgi vesicle-mediated transport(L=4),GO:0006891-intra-Golgi vesicle-mediated transport(L=6),GO:0006914-autophagy(L=2),GO:0006950-response to stress(L=2),GO:0006996-organelle organization(L=3),GO:0007033-vacuole organization(L=4),GO:0007154-cell communication(L=2),GO:0…	GO:0000137-Golgi cis cisterna(L=7),GO:0000138-Golgi trans cisterna(L=7),GO:0005575-cellular_component(L=0),GO:0005622-intracellular(L=3),GO:0005623-cell(L=1),GO:0005634-nucleus(L=5),GO:0005635-nuclear envelope(L=4),GO:0005737-cytoplasm(L=4),GO:0005768-endosome(L=5),GO:0005770-late endosome(L=7),GO:0005794-Golgi apparatus(L=4),GO:0005795-Golgi stack(L=5),GO:0005798-Golgi-associated vesicle(L=5),GO…	GO:0003674-molecular_function(L=0),GO:0005085-guanyl-nucleotide exchange factor activity(L=2),GO:0005086-ARF guanyl-nucleotide exchange factor activity(L=3),GO:0030234-enzyme regulator activity(L=2),GO:0030695-GTPase regulator activity(L=4),GO:0060589-nucleoside-triphosphatase regulator activity(L=3),
FCIRG_00582T1	XP_018755867.1 hypothetical protein FVEG_09141 [Fusarium verticillioides 7600]	96.3	0	100.000000	Fusarium verticillioides 7600	RefSeq	Partial 3 Prime	No	5507.FOXG_10487P0	0.0	2287.3	RRP5	Fungi	03J36@ascNOG,0PG56@fuNOG,0SEM4@hypNOG,12Q04@opiNOG,19R5E@sordNOG,COG0539@NOG,KOG1070@euNOG	rRNA biogenesis protein RRP5	PFAM (S1, Suf), SMART (S1, HAT, COIL)	GO:0000447-endonucleolytic cleavage in ITS1 to separate SSU-rRNA from 5.8S rRNA and LSU-rRNA from tricistronic rRNA transcript (SSU-rRNA, 5.8S rRNA, LSU-rRNA)(L=10),GO:0000460-maturation of 5.8S rRNA(L=8),GO:0000462-maturation of SSU-rRNA from tricistronic rRNA transcript (SSU-rRNA, 5.8S rRNA, LSU-rRNA)(L=9),GO:0000463-maturation of LSU-rRNA from tricistronic rRNA transcript (SSU-rRNA, 5.8S rRNA,…	GO:0005575-cellular_component(L=0),GO:0005622-intracellular(L=3),GO:0005623-cell(L=1),GO:0005634-nucleus(L=5),GO:0005730-nucleolus(L=5),GO:0030529-intracellular ribonucleoprotein complex(L=4),GO:0030684-preribosome(L=5),GO:0030686-90S preribosome(L=6),GO:0031974-membrane-enclosed lumen(L=1),GO:0031981-nuclear lumen(L=6),GO:0032040-small-subunit processome(L=6),GO:0032991-macromolecular complex(L=…	GO:0003674-molecular_function(L=0),GO:0003676-nucleic acid binding(L=3),GO:0003723-RNA binding(L=4),GO:0003727-single-stranded RNA binding(L=5),GO:0005488-binding(L=1),GO:0008187-poly-pyrimidine tract binding(L=6),GO:0008266-poly(U) RNA binding(L=7),GO:0019843-rRNA binding(L=5),GO:0030515-snoRNA binding(L=5),GO:0042134-rRNA primary transcript binding(L=6),GO:0097159-organic cyclic compound bindin…
FCIRG_00583T1	CCT69285.1 related to Rotein of unknown function [Fusarium fujikuroi IMI 58289]	93.9	0	100.000000	Fusarium fujikuroi IMI 58289	NR	Complete	No	5507.FOXG_10486P0	0.0	1432.2	FG02562.1	Fungi	03JTB@ascNOG,0IIC4@euNOG,0PGVK@fuNOG,0SDWF@hypNOG,0ZJ8J@NOG,13IDD@opiNOG,19PYT@sordNOG	conserved hypothetical protein	SMART (COIL)
FCIRG_00584T1	CCT69284.1 probable mitochondrial processing peptidase alpha chain precursor MPP [Fusarium fujikuroi IMI 58289]	96.9	1.6e-296	100.000000	Fusarium fujikuroi IMI 58289	NR	Complete	Yes	5507.FOXG_10485P0	1.6e-298	1030.0	MAS2	Fungi	03K56@ascNOG,0PH82@fuNOG,0SCMR@hypNOG,12PTS@opiNOG,19NF1@sordNOG,COG0612@NOG,KOG2067@euNOG	mitochondrial processing peptidase alpha subunit	PFAM (Peptidase_M16_C, Peptidase_M16)	GO:0006605-protein targeting(L=6),GO:0006626-protein targeting to mitochondrion(L=7),GO:0006627-protein processing involved in protein targeting to mitochondrion(L=8),GO:0006810-transport(L=3),GO:0006839-mitochondrial transport(L=4),GO:0006886-intracellular protein transport(L=5),GO:0006996-organelle organization(L=3),GO:0007005-mitochondrion organization(L=4),GO:0008104-protein localization(L=3)…	GO:0005575-cellular_component(L=0),GO:0005622-intracellular(L=3),GO:0005623-cell(L=1),GO:0005737-cytoplasm(L=4),GO:0005739-mitochondrion(L=5),GO:0005759-mitochondrial matrix(L=6),GO:0017087-mitochondrial processing peptidase complex(L=5),GO:0031974-membrane-enclosed lumen(L=1),GO:0032991-macromolecular complex(L=1),GO:0043226-organelle(L=1),GO:0043227-membrane-bounded organelle(L=2),GO:0043229-in…	GO:0003674-molecular_function(L=0),GO:0003824-catalytic activity(L=1),GO:0004175-endopeptidase activity(L=5),GO:0004222-metalloendopeptidase activity(L=6),GO:0008233-peptidase activity(L=3),GO:0008237-metallopeptidase activity(L=5),GO:0016787-hydrolase activity(L=2),GO:0070011-peptidase activity, acting on L-amino acid peptides(L=4),
FCIRG_00585T1	XP_018755863.1 hypothetical protein FVEG_09137 [Fusarium verticillioides 7600]	91.9	2.6e-247	100.000000	Fusarium verticillioides 7600	RefSeq	Complete	No	5507.FOXG_10484P0	2.4e-249	866.7	FGSG_02564	Fungi	03MGI@ascNOG,0PJJ8@fuNOG,0SA53@hypNOG,13F6W@opiNOG,19PWE@sordNOG,COG1716@NOG,KOG3872@euNOG	FHA domain protein	PFAM (FHA, zf-C3HC4), SMART (FHA, RING, COIL)	GO:0000075-cell cycle checkpoint(L=5),GO:0000132-establishment of mitotic spindle orientation(L=7),GO:0000226-microtubule cytoskeleton organization(L=4),GO:0000278-mitotic cell cycle(L=4),GO:0000910-cytokinesis(L=4),GO:0000921-septin ring assembly(L=7),GO:0001100-negative regulation of exit from mitosis(L=8),GO:0006461-protein complex assembly(L=5),GO:0006464-cellular protein modification process…	GO:0000399-cellular bud neck septin structure(L=4),GO:0000922-spindle pole(L=5),GO:0005575-cellular_component(L=0),GO:0005622-intracellular(L=3),GO:0005623-cell(L=1),GO:0005737-cytoplasm(L=4),GO:0005815-microtubule organizing center(L=6),GO:0005816-spindle pole body(L=7),GO:0005819-spindle(L=6),GO:0005829-cytosol(L=4),GO:0005856-cytoskeleton(L=5),GO:0005933-cellular bud(L=3),GO:0005934-cellular b…	GO:0003674-molecular_function(L=0),GO:0003824-catalytic activity(L=1),GO:0004842-ubiquitin-protein transferase activity(L=4),GO:0005488-binding(L=1),GO:0008270-zinc ion binding(L=6),GO:0016874-ligase activity(L=2),GO:0016879-ligase activity, forming carbon-nitrogen bonds(L=3),GO:0016881-acid-amino acid ligase activity(L=4),GO:0019787-ubiquitin-like protein transferase activity(L=3),GO:0043167-ion…
FCIRG_00586T1	XP_018755861.1 hypothetical protein FVEG_09136 [Fusarium verticillioides 7600]	93.4	0	100.000000	Fusarium verticillioides 7600	RefSeq	Complete	No	5507.FOXG_10483P0	0.0	1538.5	FG02565.1	Fungi	03IQ3@ascNOG,0PGPQ@fuNOG,0SGGA@hypNOG,0XQ8X@NOG,12QVM@opiNOG,19MWG@sordNOG,KOG2280@euNOG	Vacuolar protein	PFAM (Vps16_N, Vps16_C), SMART (WD40)	GO:0006605-protein targeting(L=6),GO:0006623-protein targeting to vacuole(L=7),GO:0006810-transport(L=3),GO:0006886-intracellular protein transport(L=5),GO:0006892-post-Golgi vesicle-mediated transport(L=6),GO:0006895-Golgi to endosome transport(L=7),GO:0006996-organelle organization(L=3),GO:0007033-vacuole organization(L=4),GO:0007034-vacuolar transport(L=4),GO:0008104-protein localization(L=3),…	GO:0000322-storage vacuole(L=6),GO:0000323-lytic vacuole(L=6),GO:0000324-fungal-type vacuole(L=7),GO:0000329-fungal-type vacuole membrane(L=7),GO:0005575-cellular_component(L=0),GO:0005622-intracellular(L=3),GO:0005623-cell(L=1),GO:0005634-nucleus(L=5),GO:0005737-cytoplasm(L=4),GO:0005768-endosome(L=5),GO:0005773-vacuole(L=5),GO:0005774-vacuolar membrane(L=6),GO:0005829-cytosol(L=4),GO:0016020-me…
FCIRG_00587T1	XP_018755859.1 hypothetical protein FVEG_09135 [Fusarium verticillioides 7600]	93.0	1.8e-91	100.000000	Fusarium verticillioides 7600	RefSeq	Complete	No	117187.FVEG_09135T0	5.2e-92	342.4	FG02566.1	Fungi	03TVU@ascNOG,0J1TS@euNOG,0PRN4@fuNOG,0SEEN@hypNOG,0WWC8@necNOG,0YX9G@NOG,13V0Y@opiNOG,19RJI@sordNOG	autophagy protein	PFAM (ATG16), SMART (COIL)		GO:0005575-cellular_component(L=0),GO:0005622-intracellular(L=3),GO:0005623-cell(L=1),GO:0005737-cytoplasm(L=4),GO:0005773-vacuole(L=5),GO:0031410-cytoplasmic vesicle(L=4),GO:0031982-vesicle(L=3),GO:0043226-organelle(L=1),GO:0043227-membrane-bounded organelle(L=2),GO:0043229-intracellular organelle(L=3),GO:0043231-intracellular membrane-bounded organelle(L=4),GO:0044424-intracellular part(L=3),GO…
FCIRG_00588T1							Complete		117187.FVEG_09134T0	0.0	1436.4	DOT1	Fungi	03MS3@ascNOG,0PN9X@fuNOG,0SIAZ@hypNOG,0WTEJ@necNOG,0XSYC@NOG,13I17@opiNOG,19IJN@sordNOG,KOG3924@euNOG	Histone methyltransferase that specifically methylates histone H3 to form H3K79me. This methylation is required for telomere silencing and for the pachytene checkpoint during the meiotic cell cycle by allowing the recruitment of RAD9 to double strand breaks. Nucleosomes are preferred as substrate compared to free histones (By similarity)	PFAM (DOT1), SMART (COIL)	GO:0000003-reproduction(L=1),GO:0000075-cell cycle checkpoint(L=5),GO:0000077-DNA damage checkpoint(L=7),GO:0000279-M phase(L=3),GO:0000725-recombinational repair(L=7),GO:0006139-nucleobase-containing compound metabolic process(L=3),GO:0006259-DNA metabolic process(L=4),GO:0006281-DNA repair(L=5),GO:0006289-nucleotide-excision repair(L=7),GO:0006301-postreplication repair(L=7),GO:0006310-DNA reco…	GO:0005575-cellular_component(L=0),GO:0005622-intracellular(L=3),GO:0005623-cell(L=1),GO:0005634-nucleus(L=5),GO:0043226-organelle(L=1),GO:0043227-membrane-bounded organelle(L=2),GO:0043229-intracellular organelle(L=3),GO:0043231-intracellular membrane-bounded organelle(L=4),GO:0044424-intracellular part(L=3),GO:0044464-cell part(L=2),	GO:0003674-molecular_function(L=0),GO:0003682-chromatin binding(L=3),GO:0003824-catalytic activity(L=1),GO:0005488-binding(L=1),GO:0005515-protein binding(L=2),GO:0008168-methyltransferase activity(L=4),GO:0008170-N-methyltransferase activity(L=5),GO:0008276-protein methyltransferase activity(L=5),GO:0008757-S-adenosylmethionine-dependent methyltransferase activity(L=5),GO:0016278-lysine N-methyl…
FCIRG_00589T1	CZR47053.1 related to integral membrane protein PTH11 [Fusarium proliferatum ET1]	94.6	6.9e-236	100.000000	Fusarium proliferatum ET1	NR	Complete	Yes	229533.XP_382745.1	1e-164	585.1	FG02569.1	Fungi	03WY2@ascNOG,0J8Z1@euNOG,0PUHD@fuNOG,0SJTD@hypNOG,0WXYB@necNOG,118IE@NOG,1429V@opiNOG,19N9A@sordNOG	NA	SMART (TRANS)
FCIRG_00590T1	XP_018755855.1 elongation factor 2 [Fusarium verticillioides 7600]	98.0	0	100.000000	Fusarium verticillioides 7600	RefSeq	Complete	Yes	117187.FVEG_09131T0	0.0	2044.6	RIA1	Fungi	03M80@ascNOG,0PIA1@fuNOG,0SAB9@hypNOG,0WYFB@necNOG,134YG@opiNOG,19M09@sordNOG,COG0480@NOG,KOG0467@euNOG	Elongation factor	PFAM (EFG_C, GTP_EFTU, GTP_EFTU_D2, EFG_IV), SMART (EFG_C, COIL)	GO:0006139-nucleobase-containing compound metabolic process(L=3),GO:0006152-purine nucleoside catabolic process(L=7),GO:0006163-purine nucleotide metabolic process(L=5),GO:0006184-obsolete GTP catabolic process(L=),GO:0006195-purine nucleotide catabolic process(L=7),GO:0006725-cellular aromatic compound metabolic process(L=3),GO:0006753-nucleoside phosphate metabolic process(L=4),GO:0006793-phosp…	GO:0005575-cellular_component(L=0),GO:0005622-intracellular(L=3),GO:0005623-cell(L=1),GO:0005737-cytoplasm(L=4),GO:0005829-cytosol(L=4),GO:0044424-intracellular part(L=3),GO:0044444-cytoplasmic part(L=4),GO:0044464-cell part(L=2),	GO:0000166-nucleotide binding(L=3),GO:0001882-nucleoside binding(L=3),GO:0001883-purine nucleoside binding(L=4),GO:0003674-molecular_function(L=0),GO:0003824-catalytic activity(L=1),GO:0003924-GTPase activity(L=7),GO:0005488-binding(L=1),GO:0005525-GTP binding(L=7),GO:0016462-pyrophosphatase activity(L=5),GO:0016787-hydrolase activity(L=2),GO:0016817-hydrolase activity, acting on acid anhydrides(…
FCIRG_00591T1	XP_018755851.1 eukaryotic translation initiation factor 3 subunit L [Fusarium verticillioides 7600]	89.9	4.6e-241	100.000000	Fusarium verticillioides 7600	RefSeq	Complete	Yes	5507.FOXG_10476P0	1.6e-242	843.6	FG02571.1	Fungi	03K27@ascNOG,0PFZ7@fuNOG,0SGH0@hypNOG,0XPJT@NOG,12PZS@opiNOG,19Q4F@sordNOG,KOG3677@euNOG	Component of the eukaryotic translation initiation factor 3 (eIF-3) complex, which is involved in protein synthesis and, together with other initiation factors, stimulates binding of mRNA and methionyl-tRNAi to the 40S ribosome (By similarity)	PFAM (Paf67), SMART (TRANS)	GO:0007275-multicellular organism development(L=3),GO:0008150-biological_process(L=0),GO:0032501-multicellular organismal process(L=1),GO:0032502-developmental process(L=1),GO:0043581-obsolete mycelium development(L=),GO:0044699-single-organism process(L=1),GO:0044707-single-multicellular organism process(L=2),GO:0044767-single-organism developmental process(L=2),GO:0048856-anatomical structure d…	GO:0005575-cellular_component(L=0),GO:0005622-intracellular(L=3),GO:0005623-cell(L=1),GO:0005737-cytoplasm(L=4),GO:0044424-intracellular part(L=3),GO:0044464-cell part(L=2),
FCIRG_00592T1	CCT69408.1 uncharacterized protein FFUJ_07840 [Fusarium fujikuroi IMI 58289]	84.4	1.2e-150	98.900000	Fusarium fujikuroi IMI 58289	NR	Complete	No	5507.FOXG_10475P0	2.2e-154	550.4	FG02572.1	Fungi	03Q2X@ascNOG,0IVRY@euNOG,0PHAI@fuNOG,0SGPS@hypNOG,13P0Q@opiNOG,19Q51@sordNOG,COG0589@NOG	(Universal stress protein) family	PFAM (Usp), SMART (COIL)	GO:0006950-response to stress(L=2),GO:0008150-biological_process(L=0),GO:0009987-cellular process(L=1),GO:0033554-cellular response to stress(L=3),GO:0044699-single-organism process(L=1),GO:0044763-single-organism cellular process(L=2),GO:0050896-response to stimulus(L=1),GO:0051716-cellular response to stimulus(L=2),	GO:0000935-barrier septum(L=4),GO:0005575-cellular_component(L=0),GO:0005623-cell(L=1),GO:0030428-cell septum(L=3),GO:0032153-cell division site(L=3),GO:0044464-cell part(L=2),GO:0051286-cell tip(L=3),GO:0060187-cell pole(L=3),
FCIRG_00593T1	XP_018755847.1 hypothetical protein FVEG_09127 [Fusarium verticillioides 7600]	91.6	8.5e-242	100.000000	Fusarium verticillioides 7600	RefSeq	Complete	No	229533.XP_382749.1	6.9e-232	808.5	FG02573.1	Fungi	03IKF@ascNOG,0PFMZ@fuNOG,0SG7M@hypNOG,0WU7Y@necNOG,0XQ8R@NOG,12U1G@opiNOG,19QFT@sordNOG,KOG2417@euNOG	Protein of unknown function (DUF3735)	PFAM (DUF3735, ABA_GPCR), SMART (TRANS, COIL)		GO:0005575-cellular_component(L=0),GO:0016020-membrane(L=1),GO:0016021-integral component of membrane(L=4),GO:0031224-intrinsic component of membrane(L=3),GO:0044425-membrane part(L=2),
FCIRG_00594T1	XP_018755846.1 hypothetical protein FVEG_09126 [Fusarium verticillioides 7600]	97.6	4.6e-111	100.000000	Fusarium verticillioides 7600	RefSeq	Complete	No	5507.FOXG_10473P0	1.2e-112	411.0	FG02574.1	Fungi	04A1B@ascNOG,0KPEU@euNOG,0QAPX@fuNOG,0SMJV@hypNOG,10WK0@NOG,136QJ@opiNOG,1A5V6@sordNOG	NUDIX domain	PFAM (NUDIX)
FCIRG_00595T1	XP_018755845.1 hypothetical protein FVEG_09125 [Fusarium verticillioides 7600]	92.3	2.1e-211	100.000000	Fusarium verticillioides 7600	RefSeq	Complete	No	5507.FOXG_10472P0	1.3e-212	744.6	FG02575.1	Fungi	03MGZ@ascNOG,0PJ4G@fuNOG,0SD0M@hypNOG,12SF2@opiNOG,19M7X@sordNOG,COG0724@NOG,KOG0118@euNOG	Translation initiation factor	PFAM (RRM_1), SMART (RRM, COIL)	GO:0002181-cytoplasmic translation(L=7),GO:0002183-cytoplasmic translational initiation(L=8),GO:0006412-translation(L=5),GO:0006413-translational initiation(L=6),GO:0008150-biological_process(L=0),GO:0008152-metabolic process(L=1),GO:0009058-biosynthetic process(L=2),GO:0009059-macromolecule biosynthetic process(L=4),GO:0009987-cellular process(L=1),GO:0010467-gene expression(L=4),GO:0019538-prot…	GO:0005575-cellular_component(L=0),GO:0005622-intracellular(L=3),GO:0005623-cell(L=1),GO:0005737-cytoplasm(L=4),GO:0005829-cytosol(L=4),GO:0005840-ribosome(L=5),GO:0030529-intracellular ribonucleoprotein complex(L=4),GO:0032991-macromolecular complex(L=1),GO:0043226-organelle(L=1),GO:0043228-non-membrane-bounded organelle(L=2),GO:0043229-intracellular organelle(L=3),GO:0043232-intracellular non-m…	GO:0003674-molecular_function(L=0),GO:0003676-nucleic acid binding(L=3),GO:0003723-RNA binding(L=4),GO:0003743-translation initiation factor activity(L=6),GO:0005488-binding(L=1),GO:0008135-translation factor activity, RNA binding(L=5),GO:0097159-organic cyclic compound binding(L=2),GO:1901363-heterocyclic compound binding(L=2),
FCIRG_00596T1	XP_018755843.1 hypothetical protein FVEG_09124 [Fusarium verticillioides 7600]	97.2	2.1e-111	100.000000	Fusarium verticillioides 7600	RefSeq	Complete	No	229533.XP_382752.1	1.1e-90	338.2	FG02576.1	Fungi	03UC2@ascNOG,0J1IA@euNOG,0PR98@fuNOG,0SBXQ@hypNOG,0WVVR@necNOG,0YRZD@NOG,13UI9@opiNOG,1A4W2@sordNOG	Inherit from euNOG: Conserved hypothetical protein	SMART (TRANS, COIL)
FCIRG_00597T1	XP_018755842.1 hypothetical protein FVEG_09123 [Fusarium verticillioides 7600]	97.2	0	98.500000	Fusarium verticillioides 7600	RefSeq	Complete	No	5507.FOXG_10470P0	0.0	5377.4	FG02577.1	Fungi	03JKF@ascNOG,0PGQY@fuNOG,0SIV8@hypNOG,0XSYR@NOG,12P9M@opiNOG,19QWI@sordNOG,KOG1910@euNOG	conserved hypothetical protein	PFAM (Apt1, DUF2405, Fmp27_WPPW, Fmp27_SW, Fmp27_GFWDK, Fmp27), SMART (TRANS, COIL, Fmp27_GFWDK, Fmp27_WPPW, Fmp27_SW)		GO:0005575-cellular_component(L=0),GO:0005622-intracellular(L=3),GO:0005623-cell(L=1),GO:0005737-cytoplasm(L=4),GO:0005739-mitochondrion(L=5),GO:0016020-membrane(L=1),GO:0043226-organelle(L=1),GO:0043227-membrane-bounded organelle(L=2),GO:0043229-intracellular organelle(L=3),GO:0043231-intracellular membrane-bounded organelle(L=4),GO:0044424-intracellular part(L=3),GO:0044444-cytoplasmic part(L=4…
FCIRG_00598T1							Partial 5 Prime		5507.FOXG_10469P0	7e-36	155.2	FG02578.1	Fungi	049S5@ascNOG,0KPMU@euNOG,0QAYS@fuNOG,0SM5J@hypNOG,10WDE@NOG,136FP@opiNOG,1A6CH@sordNOG	NA	SMART (TRANS)
FCIRG_00599T1							Complete		5507.FOXG_10468P0	2.2e-79	301.6	FGSG_02579	Fungi	04ACJ@ascNOG,0KP69@euNOG,0QACZ@fuNOG,0SKKD@hypNOG,10WU6@NOG,1371Q@opiNOG,1A567@sordNOG	NA
FCIRG_00600T1	XP_018755833.1 hypothetical protein FVEG_09120 [Fusarium verticillioides 7600]	98.6	0	100.000000	Fusarium verticillioides 7600	RefSeq	Complete	No	229533.XP_382756.1	7.9e-298	1027.7	FG02580.1	Fungi	03YPM@ascNOG,0PUGA@fuNOG,0SN7E@hypNOG,0WZ5K@necNOG,0XNQK@NOG,1423Z@opiNOG,1A22B@sordNOG,KOG0254@euNOG	Sugar (and other) transporter	PFAM (MFS_1, Sugar_tr), SMART (TRANS)
FCIRG_00601T1	XP_018755832.1 hypothetical protein FVEG_09119 [Fusarium verticillioides 7600]	86.1	3.9e-250	100.000000	Fusarium verticillioides 7600	RefSeq	Complete	No	229533.XP_382757.1	3.3e-221	773.1	FG02581.1	Fungi	03Q10@ascNOG,0IJ6K@euNOG,0PH56@fuNOG,0SFJ8@hypNOG,0WWUC@necNOG,11NY3@NOG,13H8F@opiNOG,19QGX@sordNOG	NA
FCIRG_00602T1
FCIRG_00603T1	ENH66118.1 hypothetical protein FOC1_g10008141 [Fusarium oxysporum f. sp. cubense race 1]	58.4	1.8e-53	100.000000	Fusarium oxysporum f. sp. cubense race 1	NR	Complete	No	117187.FVEG_09117T0	3.9e-98	362.8		Fungi	049NP@ascNOG,0KPQA@euNOG,0QB26@fuNOG,0SMMN@hypNOG,0X1A8@necNOG,10WAW@NOG,136C9@opiNOG,1A6K0@sordNOG	NA
FCIRG_00604T1							Complete		140110.NechaP81814	7e-22	109.0		Fungi	049NP@ascNOG,0KPQA@euNOG,0QB26@fuNOG,0SMMN@hypNOG,0X1A8@necNOG,10WAW@NOG,136C9@opiNOG,1A6K0@sordNOG	NA
FCIRG_00605T1	XP_018755828.1 hypothetical protein FVEG_09116 [Fusarium verticillioides 7600]	96.5	2e-114	96.600000	Fusarium verticillioides 7600	RefSeq	Complete	No	117187.FVEG_09116T0	5.9e-115	418.7	CEL1	Fungi	03KRM@ascNOG,0IM16@euNOG,0PJHD@fuNOG,0SIVB@hypNOG,0WXE9@necNOG,10UIU@NOG,13NQJ@opiNOG,19P95@sordNOG	Glycoside hydrolase family 61 protein	PFAM (Glyco_hydro_61), SMART (SIGNAL)
FCIRG_00606T1	XP_018755827.1 hypothetical protein FVEG_09115 [Fusarium verticillioides 7600]	97.8	6.3e-262	100.000000	Fusarium verticillioides 7600	RefSeq	Complete	No	117187.FVEG_09115T0	3.9e-244	849.0		Fungi	03SVN@ascNOG,0IZES@euNOG,0PPY1@fuNOG,0SCST@hypNOG,0WTAN@necNOG,11RD7@NOG,13TEB@opiNOG,19SM6@sordNOG	NA	PFAM (CorA), SMART (TRANS)
FCIRG_00607T1	XP_018752523.1 arf/Sar family, other [Fusarium verticillioides 7600]	100.0	6.5e-75	93.200000	Fusarium verticillioides 7600	RefSeq	Complete	Yes	5507.FOXG_09261P0	2.8e-74	283.1	FG05625.1	Fungi	03M7G@ascNOG,0PI9F@fuNOG,0SE0F@hypNOG,0XNUK@NOG,12Q78@opiNOG,19TVH@sordNOG,KOG0075@euNOG	ADP-ribosylation factor family protein	PFAM (Arf, Ras, SRPRB, Gtr1_RagA, Miro, GTP_EFTU, G-alpha), SMART (small_GTPase, SIGNAL, ARF)	GO:0000226-microtubule cytoskeleton organization(L=4),GO:0006139-nucleobase-containing compound metabolic process(L=3),GO:0006140-regulation of nucleotide metabolic process(L=6),GO:0006152-purine nucleoside catabolic process(L=7),GO:0006163-purine nucleotide metabolic process(L=5),GO:0006184-obsolete GTP catabolic process(L=),GO:0006195-purine nucleotide catabolic process(L=7),GO:0006725-cellular…	GO:0005575-cellular_component(L=0),GO:0005622-intracellular(L=3),GO:0005623-cell(L=1),GO:0005634-nucleus(L=5),GO:0005737-cytoplasm(L=4),GO:0005739-mitochondrion(L=5),GO:0005740-mitochondrial envelope(L=6),GO:0005758-mitochondrial intermembrane space(L=5),GO:0005813-centrosome(L=5),GO:0005815-microtubule organizing center(L=6),GO:0005856-cytoskeleton(L=5),GO:0005886-plasma membrane(L=3),GO:0015630…	GO:0000166-nucleotide binding(L=3),GO:0001882-nucleoside binding(L=3),GO:0001883-purine nucleoside binding(L=4),GO:0003674-molecular_function(L=0),GO:0003824-catalytic activity(L=1),GO:0003924-GTPase activity(L=7),GO:0005488-binding(L=1),GO:0005525-GTP binding(L=7),GO:0016462-pyrophosphatase activity(L=5),GO:0016787-hydrolase activity(L=2),GO:0016817-hydrolase activity, acting on acid anhydrides(…
FCIRG_00608T1	XP_018752526.1 hypothetical protein FVEG_06863 [Fusarium verticillioides 7600]	97.3	4.9e-220	100.000000	Fusarium verticillioides 7600	RefSeq	Complete	No	5507.FOXG_09262P0	5.9e-222	775.0	FG05624.1	Fungi	03KFG@ascNOG,0IEQJ@euNOG,0PFM6@fuNOG,0SF7A@hypNOG,0YQKP@NOG,137S1@opiNOG,19MQU@sordNOG	Glycosyltransferase family 17 protein	PFAM (Glyco_transf_17), SMART (TRANS, SIGNAL)
FCIRG_00609T1	XP_018752527.1 threonine aldolase [Fusarium verticillioides 7600]	96.9	1.8e-214	100.000000	Fusarium verticillioides 7600	RefSeq	Complete	Yes	117187.FVEG_06864T0	5.5e-215	751.9	FG05623.1	Fungi	03K3E@ascNOG,0PGQW@fuNOG,0SFIT@hypNOG,0WTN3@necNOG,12SK4@opiNOG,1A6GS@sordNOG,COG2008@NOG,KOG1368@euNOG	Threonine aldolase	PFAM (Beta_elim_lyase, Aminotran_1_2, Cys_Met_Meta_PP)	GO:0006082-organic acid metabolic process(L=3),GO:0006520-cellular amino acid metabolic process(L=3),GO:0006544-glycine metabolic process(L=6),GO:0006545-glycine biosynthetic process(L=7),GO:0006566-threonine metabolic process(L=6),GO:0006567-threonine catabolic process(L=7),GO:0006807-nitrogen compound metabolic process(L=2),GO:0008150-biological_process(L=0),GO:0008152-metabolic process(L=1),GO…	GO:0005575-cellular_component(L=0),GO:0005622-intracellular(L=3),GO:0005623-cell(L=1),GO:0005634-nucleus(L=5),GO:0005737-cytoplasm(L=4),GO:0005829-cytosol(L=4),GO:0043226-organelle(L=1),GO:0043227-membrane-bounded organelle(L=2),GO:0043229-intracellular organelle(L=3),GO:0043231-intracellular membrane-bounded organelle(L=4),GO:0044424-intracellular part(L=3),GO:0044444-cytoplasmic part(L=4),GO:00…	GO:0003674-molecular_function(L=0),GO:0003824-catalytic activity(L=1),GO:0004793-threonine aldolase activity(L=5),GO:0016829-lyase activity(L=2),GO:0016830-carbon-carbon lyase activity(L=3),GO:0016832-aldehyde-lyase activity(L=4),
FCIRG_00610T1	XP_018752528.1 trehalase [Fusarium verticillioides 7600]	96.4	0	100.000000	Fusarium verticillioides 7600	RefSeq	Complete	Yes	5507.FOXG_09264P0	0.0	1368.2	FGSG_05622	Fungi	03WT9@ascNOG,0PGYP@fuNOG,0SFNS@hypNOG,12PIH@opiNOG,19J86@sordNOG,COG1626@NOG,KOG0602@euNOG	trehalase	PFAM (Trehalase, GDE_C), SMART (SIGNAL)
FCIRG_00611T1	XP_018752529.1 hypothetical protein FVEG_06866 [Fusarium verticillioides 7600]	99.3	2.8e-81	100.000000	Fusarium verticillioides 7600	RefSeq	Complete	No	117187.FVEG_06866T0	8.3e-82	308.1	FG05620.1	Fungi	03SXZ@ascNOG,0IZDX@euNOG,0PQG1@fuNOG,0SBMJ@hypNOG,0WW0X@necNOG,13SGN@opiNOG,1A71Q@sordNOG,COG0393@NOG	Pfam:DUF74	PFAM (DUF74)
FCIRG_00612T1	sp|C7YYG9|DAPB_NECH7 Probable dipeptidyl-aminopeptidase B OS=Nectria haematococca (strain 77-13-4 / ATCC MYA-4622 / FGSC 9596 / MPVI) GN=DAPB PE=3 SV=1	80.9	0	99.900000	Nectria haematococca (strain 77-13-4 / ATCC MYA-4622 / FGSC 9596 / MPVI)	Uniprot	Complete	Yes	5507.FOXG_09266P0	0.0	1734.5	DAPB	Fungi	03NMX@ascNOG,0PGX8@fuNOG,0SCGC@hypNOG,12P87@opiNOG,19KSI@sordNOG,COG1506@NOG,KOG2100@euNOG	Type IV dipeptidyl-peptidase which removes N-terminal dipeptides sequentially from polypeptides having unsubstituted N- termini provided that the penultimate residue is proline (By similarity)	PFAM (Peptidase_S9, DPPIV_N, Peptidase_S15), SMART (TRANS)	GO:0001666-response to hypoxia(L=3),GO:0001667-ameboidal-type cell migration(L=5),GO:0001775-cell activation(L=3),GO:0002376-immune system process(L=1),GO:0002682-regulation of immune system process(L=3),GO:0002684-positive regulation of immune system process(L=4),GO:0002694-regulation of leukocyte activation(L=4),GO:0002696-positive regulation of leukocyte activation(L=5),GO:0006508-proteolysis(…	GO:0000322-storage vacuole(L=6),GO:0000323-lytic vacuole(L=6),GO:0000324-fungal-type vacuole(L=7),GO:0000329-fungal-type vacuole membrane(L=7),GO:0005575-cellular_component(L=0),GO:0005576-extracellular region(L=1),GO:0005622-intracellular(L=3),GO:0005623-cell(L=1),GO:0005737-cytoplasm(L=4),GO:0005773-vacuole(L=5),GO:0005774-vacuolar membrane(L=6),GO:0005886-plasma membrane(L=3),GO:0009986-cell s…	GO:0003674-molecular_function(L=0),GO:0003824-catalytic activity(L=1),GO:0008233-peptidase activity(L=3),GO:0008236-serine-type peptidase activity(L=4),GO:0008238-exopeptidase activity(L=5),GO:0008239-dipeptidyl-peptidase activity(L=7),GO:0016787-hydrolase activity(L=2),GO:0017171-serine hydrolase activity(L=3),GO:0070011-peptidase activity, acting on L-amino acid peptides(L=4),
FCIRG_00613T1	XP_018752531.1 clathrin heavy chain [Fusarium verticillioides 7600]	99.5	0	100.000000	Fusarium verticillioides 7600	RefSeq	Complete	Yes	5507.FOXG_09267P0	0.0	3308.9	FG05619.1	Fungi	03M47@ascNOG,0PIM9@fuNOG,0SCX3@hypNOG,0XPH1@NOG,12PW4@opiNOG,19QEK@sordNOG,KOG0985@euNOG	clathrin heavy chain	PFAM (Clathrin, Clathrin-link, Clathrin_propel), SMART (CLH, COIL)	GO:0000278-mitotic cell cycle(L=4),GO:0000280-nuclear division(L=5),GO:0006810-transport(L=3),GO:0006897-endocytosis(L=5),GO:0006898-receptor-mediated endocytosis(L=6),GO:0006996-organelle organization(L=3),GO:0007030-Golgi organization(L=4),GO:0007049-cell cycle(L=3),GO:0007067-mitotic nuclear division(L=5),GO:0008150-biological_process(L=0),GO:0009987-cellular process(L=1),GO:0016043-cellular c…	GO:0005575-cellular_component(L=0),GO:0005622-intracellular(L=3),GO:0005623-cell(L=1),GO:0005737-cytoplasm(L=4),GO:0005819-spindle(L=6),GO:0005856-cytoskeleton(L=5),GO:0005886-plasma membrane(L=3),GO:0005905-clathrin-coated pit(L=3),GO:0012505-endomembrane system(L=3),GO:0012506-vesicle membrane(L=4),GO:0015630-microtubule cytoskeleton(L=6),GO:0016020-membrane(L=1),GO:0030117-membrane coat(L=4),G…	GO:0003674-molecular_function(L=0),GO:0005198-structural molecule activity(L=1),GO:0005488-binding(L=1),GO:0005515-protein binding(L=2),GO:0008092-cytoskeletal protein binding(L=3),GO:0030506-ankyrin binding(L=4),GO:0031072-heat shock protein binding(L=3),GO:0033218-amide binding(L=2),GO:0042277-peptide binding(L=3),
FCIRG_00614T1	XP_018752532.1 hypothetical protein FVEG_06869 [Fusarium verticillioides 7600]	92.8	2.1e-73	80.100000	Fusarium verticillioides 7600	RefSeq	Complete	No	117187.FVEG_06869T0	6.1e-74	282.3		Fungi	03TP1@ascNOG,0J0BU@euNOG,0PQST@fuNOG,0SJMC@hypNOG,0YY3N@NOG,13VB4@opiNOG,1A3RJ@sordNOG	Uncharacterized conserved protein (DUF2196)	PFAM (DUF2196), SMART (COIL, ZnF_C2H2)
FCIRG_00615T1	XP_018752533.1 hypothetical protein FVEG_06870 [Fusarium verticillioides 7600]	82.6	7.1e-266	99.300000	Fusarium verticillioides 7600	RefSeq	Complete	No	5507.FOXG_09269P0	6.2e-210	735.7	FGSG_12768	Fungi	03JHT@ascNOG,0PJ3D@fuNOG,0SIS2@hypNOG,0XNQK@NOG,13MMM@opiNOG,19JFS@sordNOG,KOG0254@euNOG	transporter	PFAM (MFS_1, TRI12, Sugar_tr, DUF2196, FAD_binding_3), SMART (TRANS)	GO:0008150-biological_process(L=0),GO:0008152-metabolic process(L=1),GO:0009058-biosynthetic process(L=2),GO:0019748-secondary metabolic process(L=3),GO:0044550-secondary metabolite biosynthetic process(L=4),GO:0044710-single-organism metabolic process(L=2),GO:0044711-single-organism biosynthetic process(L=3),GO:0071704-organic substance metabolic process(L=2),GO:1900558-austinol metabolic proces…
FCIRG_00616T1	XP_018752534.1 hypothetical protein FVEG_06871 [Fusarium verticillioides 7600]	87.6	2.7e-251	100.000000	Fusarium verticillioides 7600	RefSeq	Complete	No	229533.XP_385793.1	5e-185	652.9	FGSG_05617	Fungi	03ZN2@ascNOG,0JDBD@euNOG,0PX2U@fuNOG,0SBT7@hypNOG,0WV13@necNOG,11D13@NOG,14619@opiNOG,1A45A@sordNOG	NA	SMART (GAL4, COIL)
FCIRG_00617T1	XP_018752535.1 hypothetical protein FVEG_06872 [Fusarium verticillioides 7600]	96.1	3.2e-93	100.000000	Fusarium verticillioides 7600	RefSeq	Complete	No	5507.FOXG_09271P0	2.2e-95	354.0	PGUG_01174	Fungi	03KD6@ascNOG,0PINJ@fuNOG,0SBBI@hypNOG,11F9W@NOG,12PSW@opiNOG,19JZW@sordNOG,KOG3156@euNOG	Mitochondrial protein	PFAM (DUF1640), SMART (COIL, TRANS)		GO:0005575-cellular_component(L=0),GO:0005622-intracellular(L=3),GO:0005623-cell(L=1),GO:0005737-cytoplasm(L=4),GO:0005739-mitochondrion(L=5),GO:0016020-membrane(L=1),GO:0043226-organelle(L=1),GO:0043227-membrane-bounded organelle(L=2),GO:0043229-intracellular organelle(L=3),GO:0043231-intracellular membrane-bounded organelle(L=4),GO:0044424-intracellular part(L=3),GO:0044444-cytoplasmic part(L=4…
FCIRG_00618T1	CCT71199.1 related to D-mandelate dehydrogenase [Fusarium fujikuroi IMI 58289]	94.9	1.9e-177	100.000000	Fusarium fujikuroi IMI 58289	NR	Complete	Yes	5507.FOXG_09272P0	2.6e-181	639.8		Fungi	03JJA@ascNOG,0PFMM@fuNOG,0SEGB@hypNOG,13H50@opiNOG,19MIG@sordNOG,COG1052@NOG,KOG0069@euNOG	Dehydrogenase	PFAM (2-Hacid_dh_C, 2-Hacid_dh, NAD_binding_2, IlvN)	GO:0006081-cellular aldehyde metabolic process(L=3),GO:0006082-organic acid metabolic process(L=3),GO:0006109-regulation of carbohydrate metabolic process(L=5),GO:0006111-regulation of gluconeogenesis(L=8),GO:0008150-biological_process(L=0),GO:0008152-metabolic process(L=1),GO:0009056-catabolic process(L=2),GO:0009436-glyoxylate catabolic process(L=5),GO:0009889-regulation of biosynthetic process…	GO:0005575-cellular_component(L=0),GO:0005576-extracellular region(L=1),GO:0005622-intracellular(L=3),GO:0005623-cell(L=1),GO:0005634-nucleus(L=5),GO:0005737-cytoplasm(L=4),GO:0005829-cytosol(L=4),GO:0043226-organelle(L=1),GO:0043227-membrane-bounded organelle(L=2),GO:0043229-intracellular organelle(L=3),GO:0043231-intracellular membrane-bounded organelle(L=4),GO:0044424-intracellular part(L=3),G…	GO:0003674-molecular_function(L=0),GO:0003824-catalytic activity(L=1),GO:0016491-oxidoreductase activity(L=2),GO:0016614-oxidoreductase activity, acting on CH-OH group of donors(L=3),GO:0016616-oxidoreductase activity, acting on the CH-OH group of donors, NAD or NADP as acceptor(L=4),GO:0047964-glyoxylate reductase activity(L=5),
FCIRG_00619T1	XP_018752537.1 adenosylhomocysteinase [Fusarium verticillioides 7600]	99.8	3.8e-259	100.000000	Fusarium verticillioides 7600	RefSeq	Complete	Yes	5507.FOXG_09273P0	1.1e-259	900.6	SAH1	Fungi	03IY0@ascNOG,0PG05@fuNOG,0SB5U@hypNOG,12NN6@opiNOG,19MRH@sordNOG,COG0499@NOG,KOG1370@euNOG	adenosylhomocysteinase	PFAM (AdoHcyase_NAD, AdoHcyase, 2-Hacid_dh_C, IlvN), SMART (AdoHcyase_NAD, AdoHcyase)	GO:0000096-sulfur amino acid metabolic process(L=4),GO:0001666-response to hypoxia(L=3),GO:0001887-selenium compound metabolic process(L=3),GO:0002376-immune system process(L=1),GO:0002437-inflammatory response to antigenic stimulus(L=3),GO:0002439-chronic inflammatory response to antigenic stimulus(L=4),GO:0002544-chronic inflammatory response(L=5),GO:0006082-organic acid metabolic process(L=3),…	GO:0005575-cellular_component(L=0),GO:0005622-intracellular(L=3),GO:0005623-cell(L=1),GO:0005634-nucleus(L=5),GO:0005737-cytoplasm(L=4),GO:0005829-cytosol(L=4),GO:0031410-cytoplasmic vesicle(L=4),GO:0031982-vesicle(L=3),GO:0042470-melanosome(L=7),GO:0042995-cell projection(L=3),GO:0043005-neuron projection(L=4),GO:0043226-organelle(L=1),GO:0043227-membrane-bounded organelle(L=2),GO:0043229-intrac…	GO:0000166-nucleotide binding(L=3),GO:0003674-molecular_function(L=0),GO:0003824-catalytic activity(L=1),GO:0004013-adenosylhomocysteinase activity(L=5),GO:0005488-binding(L=1),GO:0005515-protein binding(L=2),GO:0016787-hydrolase activity(L=2),GO:0016801-hydrolase activity, acting on ether bonds(L=3),GO:0016802-trialkylsulfonium hydrolase activity(L=4),GO:0017076-purine nucleotide binding(L=4),GO…
FCIRG_00620T1	XP_018752538.1 translation initiation factor 3 subunit H [Fusarium verticillioides 7600]	99.5	7.6e-202	100.000000	Fusarium verticillioides 7600	RefSeq	Complete	Yes	5507.FOXG_09274P0	2e-203	713.4	FG05614.1	Fungi	03JVU@ascNOG,0PJE2@fuNOG,0SEGM@hypNOG,0XSR9@NOG,12R0Q@opiNOG,19J6Q@sordNOG,KOG1560@euNOG	Component of the eukaryotic translation initiation factor 3 (eIF-3) complex, which is involved in protein synthesis and, together with other initiation factors, stimulates binding of mRNA and methionyl-tRNAi to the 40S ribosome (By similarity)	PFAM (Mov34), SMART (JAB_MPN, COIL)	GO:0000003-reproduction(L=1),GO:0002181-cytoplasmic translation(L=7),GO:0002183-cytoplasmic translational initiation(L=8),GO:0003006-developmental process involved in reproduction(L=2),GO:0006412-translation(L=5),GO:0006413-translational initiation(L=6),GO:0006950-response to stress(L=2),GO:0007049-cell cycle(L=3),GO:0008150-biological_process(L=0),GO:0008152-metabolic process(L=1),GO:0009058-bio…	GO:0005575-cellular_component(L=0),GO:0005622-intracellular(L=3),GO:0005623-cell(L=1),GO:0005634-nucleus(L=5),GO:0005737-cytoplasm(L=4),GO:0005829-cytosol(L=4),GO:0005852-eukaryotic translation initiation factor 3 complex(L=5),GO:0016282-eukaryotic 43S preinitiation complex(L=6),GO:0030529-intracellular ribonucleoprotein complex(L=4),GO:0032991-macromolecular complex(L=1),GO:0043226-organelle(L=1…	GO:0003674-molecular_function(L=0),GO:0003824-catalytic activity(L=1),GO:0004843-thiol-dependent ubiquitin-specific protease activity(L=5),GO:0008233-peptidase activity(L=3),GO:0008234-cysteine-type peptidase activity(L=5),GO:0016787-hydrolase activity(L=2),GO:0019783-ubiquitin-like protein-specific protease activity(L=6),GO:0070011-peptidase activity, acting on L-amino acid peptides(L=4),
FCIRG_00621T1	XP_018752539.1 hypothetical protein FVEG_06876 [Fusarium verticillioides 7600]	93.2	1.2e-112	100.000000	Fusarium verticillioides 7600	RefSeq	Complete	No	5507.FOXG_09275P0	9.1e-114	414.8	FG05613.1	Fungi	03SQK@ascNOG,0IX1J@euNOG,0PQDT@fuNOG,0SBEP@hypNOG,11N8U@NOG,13RIC@opiNOG,19QN8@sordNOG	conserved hypothetical protein
FCIRG_00622T1							Complete		5507.FOXG_09277P0	7.8e-201	705.7	PGUG_05053	Fungi	03NIG@ascNOG,0PJPG@fuNOG,0SEDE@hypNOG,12Q6V@opiNOG,19JB2@sordNOG,COG0631@NOG,KOG1379@euNOG	5-azacytidine resistance protein azr1	PFAM (SpoIIE, PP2C), SMART (PP2Cc, PP2C_SIG, TRANS, SIGNAL)	GO:0006464-cellular protein modification process(L=5),GO:0006470-protein dephosphorylation(L=6),GO:0006793-phosphorus metabolic process(L=3),GO:0006796-phosphate-containing compound metabolic process(L=4),GO:0007154-cell communication(L=2),GO:0007165-signal transduction(L=3),GO:0008150-biological_process(L=0),GO:0008152-metabolic process(L=1),GO:0009987-cellular process(L=1),GO:0016311-dephosphor…	GO:0005575-cellular_component(L=0),GO:0005622-intracellular(L=3),GO:0005623-cell(L=1),GO:0005634-nucleus(L=5),GO:0005635-nuclear envelope(L=4),GO:0005737-cytoplasm(L=4),GO:0005739-mitochondrion(L=5),GO:0012505-endomembrane system(L=3),GO:0031967-organelle envelope(L=3),GO:0031975-envelope(L=3),GO:0043226-organelle(L=1),GO:0043227-membrane-bounded organelle(L=2),GO:0043229-intracellular organelle(…	GO:0003674-molecular_function(L=0),GO:0003824-catalytic activity(L=1),GO:0004721-phosphoprotein phosphatase activity(L=6),GO:0004722-protein serine/threonine phosphatase activity(L=7),GO:0016787-hydrolase activity(L=2),GO:0016788-hydrolase activity, acting on ester bonds(L=3),GO:0016791-phosphatase activity(L=5),GO:0042578-phosphoric ester hydrolase activity(L=4),
FCIRG_00623T1	XP_018752542.1 succinate dehydrogenase [ubiquinone] iron-sulfur subunit, mitochondrial [Fusarium verticillioides 7600]	95.1	1.6e-157	100.000000	Fusarium verticillioides 7600	RefSeq	Complete	Yes	5507.FOXG_09278P0	1.6e-158	563.9	SDH2	Fungi	03KCZ@ascNOG,0PHEW@fuNOG,0SARA@hypNOG,12R8E@opiNOG,19MAH@sordNOG,COG0479@NOG,KOG3049@euNOG	succinate dehydrogenase	PFAM (Fer2)	GO:0006082-organic acid metabolic process(L=3),GO:0006091-generation of precursor metabolites and energy(L=3),GO:0006099-tricarboxylic acid cycle(L=7),GO:0006105-succinate metabolic process(L=7),GO:0006119-oxidative phosphorylation(L=4),GO:0006121-mitochondrial electron transport, succinate to ubiquinone(L=8),GO:0006793-phosphorus metabolic process(L=3),GO:0006796-phosphate-containing compound me…	GO:0005575-cellular_component(L=0),GO:0005622-intracellular(L=3),GO:0005623-cell(L=1),GO:0005737-cytoplasm(L=4),GO:0005739-mitochondrion(L=5),GO:0005740-mitochondrial envelope(L=6),GO:0005743-mitochondrial inner membrane(L=5),GO:0005746-mitochondrial respiratory chain(L=5),GO:0005749-mitochondrial respiratory chain complex II, succinate dehydrogenase complex (ubiquinone)(L=5),GO:0016020-membrane(…	GO:0000104-succinate dehydrogenase activity(L=4),GO:0003674-molecular_function(L=0),GO:0003824-catalytic activity(L=1),GO:0008177-succinate dehydrogenase (ubiquinone) activity(L=5),GO:0016491-oxidoreductase activity(L=2),GO:0016627-oxidoreductase activity, acting on the CH-CH group of donors(L=3),GO:0016635-oxidoreductase activity, acting on the CH-CH group of donors, quinone or related compound …
FCIRG_00625T1	XP_018752544.1 hypothetical protein FVEG_06880 [Fusarium verticillioides 7600]	96.2	8.9e-259	100.000000	Fusarium verticillioides 7600	RefSeq	Complete	No	5507.FOXG_09279P0	2e-259	899.8	FG05608.1	Fungi	03NWX@ascNOG,0IFMK@euNOG,0PIA6@fuNOG,0SJUK@hypNOG,0XR46@NOG,13IZ7@opiNOG,19R3E@sordNOG	pH-response regulator protein palC	PFAM (BRO1), SMART (BRO1)
FCIRG_00626T1	CCT71207.1 related to glucosyltransferase [Fusarium fujikuroi IMI 58289]	98.0	0	100.000000	Fusarium fujikuroi IMI 58289	NR	Complete	Yes	5507.FOXG_09280P0	0.0	1187.6	ALG6	Fungi	03IRN@ascNOG,0PGJR@fuNOG,0SB4N@hypNOG,0XQK1@NOG,12R99@opiNOG,19J32@sordNOG,KOG2575@euNOG	glucosyltransferase	PFAM (Alg6_Alg8), SMART (TRANS)	GO:0005975-carbohydrate metabolic process(L=3),GO:0006091-generation of precursor metabolites and energy(L=3),GO:0006464-cellular protein modification process(L=5),GO:0006486-protein glycosylation(L=6),GO:0006488-dolichol-linked oligosaccharide biosynthetic process(L=5),GO:0006490-oligosaccharide-lipid intermediate biosynthetic process(L=4),GO:0006629-lipid metabolic process(L=3),GO:0008150-biolo…	GO:0000322-storage vacuole(L=6),GO:0000323-lytic vacuole(L=6),GO:0000324-fungal-type vacuole(L=7),GO:0000329-fungal-type vacuole membrane(L=7),GO:0005575-cellular_component(L=0),GO:0005622-intracellular(L=3),GO:0005623-cell(L=1),GO:0005737-cytoplasm(L=4),GO:0005773-vacuole(L=5),GO:0005774-vacuolar membrane(L=6),GO:0005783-endoplasmic reticulum(L=4),GO:0005789-endoplasmic reticulum membrane(L=3),G…	GO:0003674-molecular_function(L=0),GO:0003824-catalytic activity(L=1),GO:0016740-transferase activity(L=2),GO:0016757-transferase activity, transferring glycosyl groups(L=3),GO:0016758-transferase activity, transferring hexosyl groups(L=4),GO:0042281-dolichyl pyrophosphate Man9GlcNAc2 alpha-1,3-glucosyltransferase activity(L=6),GO:0046527-glucosyltransferase activity(L=5),
FCIRG_00627T1	XP_018752546.1 hypothetical protein FVEG_06882 [Fusarium verticillioides 7600]	93.0	4.1e-198	100.000000	Fusarium verticillioides 7600	RefSeq	Complete	No	117187.FVEG_06882T0	1.2e-198	697.6	FG05606.1	Fungi	03T9M@ascNOG,0IZ1N@euNOG,0PPWM@fuNOG,0SJNZ@hypNOG,0X082@necNOG,11Z6B@NOG,13TEN@opiNOG,19SB0@sordNOG	NA	SMART (TRANS, SIGNAL)
FCIRG_00628T1
FCIRG_00629T1							Complete		117187.FVEG_06884T0	3.9e-107	393.7	FG05604.1	Fungi	0405I@ascNOG,0JEK5@euNOG,0PXYV@fuNOG,0SJPN@hypNOG,0WXN3@necNOG,0YIGF@NOG,146TK@opiNOG,19SMM@sordNOG	SPT2	PFAM (SPT2), SMART (COIL, SPT2)
FCIRG_00630T1	CZR41055.1 uncharacterized protein FPRO_10644 [Fusarium proliferatum ET1]	94.0	2.1e-142	100.000000	Fusarium proliferatum ET1	NR	Complete	No	5507.FOXG_17767P0	3e-143	514.2	FG05603.1	Fungi	03VM6@ascNOG,0J6N5@euNOG,0PT7V@fuNOG,0SAQH@hypNOG,0ZV3U@NOG,13YWT@opiNOG,19MCP@sordNOG	Nuclear fragile X mental retardation-interacting protein 1 (NUFIP1)	PFAM (NUFIP1), SMART (COIL)
FCIRG_00631T1	XP_018752553.1 DNA-directed RNA polymerase III subunit RPC8 [Fusarium verticillioides 7600]	99.5	1.6e-110	100.000000	Fusarium verticillioides 7600	RefSeq	Complete	Yes	5507.FOXG_09286P0	4.8e-111	405.6	RPC25	Fungi	03RG7@ascNOG,0PNFC@fuNOG,0SA5R@hypNOG,13IRY@opiNOG,19QSI@sordNOG,COG1095@NOG,KOG3297@euNOG	DNA-directed RNA polymerase III	PFAM (RNA_pol_Rbc25, RNA_pol_Rpb7_N)	GO:0006139-nucleobase-containing compound metabolic process(L=3),GO:0006351-transcription, DNA-templated(L=5),GO:0006352-DNA-templated transcription, initiation(L=7),GO:0006383-transcription from RNA polymerase III promoter(L=6),GO:0006384-transcription initiation from RNA polymerase III promoter(L=7),GO:0006725-cellular aromatic compound metabolic process(L=3),GO:0006807-nitrogen compound metabo…	GO:0000428-DNA-directed RNA polymerase complex(L=5),GO:0005575-cellular_component(L=0),GO:0005622-intracellular(L=3),GO:0005623-cell(L=1),GO:0005634-nucleus(L=5),GO:0005654-nucleoplasm(L=5),GO:0005666-DNA-directed RNA polymerase III complex(L=7),GO:0005737-cytoplasm(L=4),GO:0005829-cytosol(L=4),GO:0030880-RNA polymerase complex(L=4),GO:0031974-membrane-enclosed lumen(L=1),GO:0031981-nuclear lumen…	GO:0003674-molecular_function(L=0),GO:0003824-catalytic activity(L=1),GO:0003899-DNA-directed 5'-3' RNA polymerase activity(L=7),GO:0016740-transferase activity(L=2),GO:0016772-transferase activity, transferring phosphorus-containing groups(L=3),GO:0016779-nucleotidyltransferase activity(L=4),GO:0034062-5'-3' RNA polymerase activity(L=6),
FCIRG_00632T1	XP_018752554.1 hypothetical protein FVEG_06888 [Fusarium verticillioides 7600]	92.3	3.6e-129	100.000000	Fusarium verticillioides 7600	RefSeq	Complete	No	117187.FVEG_06888T0	1.1e-129	468.0	EMC3	Fungi	03PBZ@ascNOG,0PKAD@fuNOG,0SDV5@hypNOG,0WZ9Y@necNOG,0XQK6@NOG,12R67@opiNOG,19JF8@sordNOG,KOG3188@euNOG	DUF850 domain protein	PFAM (DUF106), SMART (TRANS, SIGNAL)	GO:0006457-protein folding(L=2),GO:0008150-biological_process(L=0),GO:0008152-metabolic process(L=1),GO:0009987-cellular process(L=1),GO:0019538-protein metabolic process(L=3),GO:0034975-protein folding in endoplasmic reticulum(L=3),GO:0043170-macromolecule metabolic process(L=3),GO:0044237-cellular metabolic process(L=2),GO:0044238-primary metabolic process(L=2),GO:0044260-cellular macromolecule…	GO:0005575-cellular_component(L=0),GO:0005622-intracellular(L=3),GO:0005623-cell(L=1),GO:0005737-cytoplasm(L=4),GO:0005783-endoplasmic reticulum(L=4),GO:0005789-endoplasmic reticulum membrane(L=3),GO:0005829-cytosol(L=4),GO:0012505-endomembrane system(L=3),GO:0016020-membrane(L=1),GO:0016021-integral component of membrane(L=4),GO:0030176-integral component of endoplasmic reticulum membrane(L=4),G…
FCIRG_00633T1	XP_018752555.1 hypothetical protein FVEG_06889 [Fusarium verticillioides 7600]	98.2	8.7e-116	100.000000	Fusarium verticillioides 7600	RefSeq	Complete	No	5507.FOXG_09288P0	1.1e-117	427.9	FG05600.1	Fungi	03TZT@ascNOG,0J0PV@euNOG,0PQTS@fuNOG,0SD32@hypNOG,125HI@NOG,13V5N@opiNOG,19QF6@sordNOG	Signal peptidase complex	PFAM (SPC25), SMART (TRANS)	GO:0006465-signal peptide processing(L=7),GO:0006518-peptide metabolic process(L=4),GO:0006605-protein targeting(L=6),GO:0006807-nitrogen compound metabolic process(L=2),GO:0006810-transport(L=3),GO:0006886-intracellular protein transport(L=5),GO:0008104-protein localization(L=3),GO:0008150-biological_process(L=0),GO:0008152-metabolic process(L=1),GO:0009987-cellular process(L=1),GO:0010467-gene …	GO:0005575-cellular_component(L=0),GO:0005622-intracellular(L=3),GO:0005623-cell(L=1),GO:0005737-cytoplasm(L=4),GO:0005783-endoplasmic reticulum(L=4),GO:0005787-signal peptidase complex(L=4),GO:0005789-endoplasmic reticulum membrane(L=3),GO:0012505-endomembrane system(L=3),GO:0016020-membrane(L=1),GO:0031090-organelle membrane(L=3),GO:0032991-macromolecular complex(L=1),GO:0042175-nuclear outer m…
FCIRG_00634T1	XP_018752556.1 hypothetical protein FVEG_06890 [Fusarium verticillioides 7600]	95.1	0	100.000000	Fusarium verticillioides 7600	RefSeq	Complete	No	5507.FOXG_09289P0	0.0	2192.2	PGUG_02034	Fungi	03M9G@ascNOG,0PIBN@fuNOG,0SH9N@hypNOG,0XNMZ@NOG,12QUG@opiNOG,19IJ0@sordNOG,KOG1967@euNOG	DNA repair transcription protein	PFAM (MMS19_N)	GO:0000084-mitotic S phase(L=5),GO:0000115-obsolete regulation of transcription involved in S phase of mitotic cell cycle(L=),GO:0000278-mitotic cell cycle(L=4),GO:0006139-nucleobase-containing compound metabolic process(L=3),GO:0006351-transcription, DNA-templated(L=5),GO:0006355-regulation of transcription, DNA-templated(L=7),GO:0006357-regulation of transcription from RNA polymerase II promote…	GO:0000228-nuclear chromosome(L=5),GO:0000775-chromosome, centromeric region(L=6),GO:0000785-chromatin(L=5),GO:0000790-nuclear chromatin(L=5),GO:0000792-heterochromatin(L=6),GO:0005575-cellular_component(L=0),GO:0005622-intracellular(L=3),GO:0005623-cell(L=1),GO:0005634-nucleus(L=5),GO:0005694-chromosome(L=4),GO:0005720-nuclear heterochromatin(L=5),GO:0005721-pericentric heterochromatin(L=6),GO:0…
FCIRG_00635T1	XP_018752557.1 ATP synthase mitochondrial F1 complex assembly factor 1 [Fusarium verticillioides 7600]	98.5	6.6e-176	100.000000	Fusarium verticillioides 7600	RefSeq	Complete	Yes	117187.FVEG_06891T0	2e-176	623.6	PGUG_04192	Fungi	03RGN@ascNOG,0PGSU@fuNOG,0SF3I@hypNOG,0WUA8@necNOG,11CKE@NOG,12RIV@opiNOG,19P35@sordNOG,KOG3281@euNOG	assembly protein	PFAM (ATP11), SMART (COIL)	GO:0006461-protein complex assembly(L=5),GO:0006996-organelle organization(L=3),GO:0007005-mitochondrion organization(L=4),GO:0008150-biological_process(L=0),GO:0009987-cellular process(L=1),GO:0016043-cellular component organization(L=2),GO:0022607-cellular component assembly(L=3),GO:0033615-mitochondrial proton-transporting ATP synthase complex assembly(L=9),GO:0034622-cellular macromolecular c…	GO:0005575-cellular_component(L=0),GO:0005622-intracellular(L=3),GO:0005623-cell(L=1),GO:0005737-cytoplasm(L=4),GO:0005739-mitochondrion(L=5),GO:0005759-mitochondrial matrix(L=6),GO:0031974-membrane-enclosed lumen(L=1),GO:0043226-organelle(L=1),GO:0043227-membrane-bounded organelle(L=2),GO:0043229-intracellular organelle(L=3),GO:0043231-intracellular membrane-bounded organelle(L=4),GO:0043233-org…	GO:0003674-molecular_function(L=0),GO:0005488-binding(L=1),GO:0005515-protein binding(L=2),GO:0051082-unfolded protein binding(L=3),
FCIRG_00636T1	XP_018752558.1 hypothetical protein FVEG_06892 [Fusarium verticillioides 7600]	97.9	0	100.000000	Fusarium verticillioides 7600	RefSeq	Complete	No	5507.FOXG_09291P0	0.0	1460.3	FG05597.1	Fungi	03KRX@ascNOG,0PHWQ@fuNOG,0SFA2@hypNOG,12SHS@opiNOG,19R27@sordNOG,COG0596@NOG,KOG2624@euNOG	ab-hydrolase associated lipase	PFAM (Abhydro_lipase, Abhydrolase_1), SMART (TRANS, COIL)	GO:0000032-cell wall mannoprotein biosynthetic process(L=8),GO:0006056-mannoprotein metabolic process(L=5),GO:0006057-mannoprotein biosynthetic process(L=6),GO:0006066-alcohol metabolic process(L=4),GO:0006629-lipid metabolic process(L=3),GO:0008150-biological_process(L=0),GO:0008152-metabolic process(L=1),GO:0008202-steroid metabolic process(L=4),GO:0009058-biosynthetic process(L=2),GO:0009059-m…	GO:0005575-cellular_component(L=0),GO:0005622-intracellular(L=3),GO:0005623-cell(L=1),GO:0005737-cytoplasm(L=4),GO:0005811-lipid particle(L=5),GO:0005886-plasma membrane(L=3),GO:0016020-membrane(L=1),GO:0016021-integral component of membrane(L=4),GO:0031224-intrinsic component of membrane(L=3),GO:0044424-intracellular part(L=3),GO:0044425-membrane part(L=2),GO:0044444-cytoplasmic part(L=4),GO:004…	GO:0003674-molecular_function(L=0),GO:0003824-catalytic activity(L=1),GO:0004771-sterol esterase activity(L=5),GO:0016787-hydrolase activity(L=2),GO:0016788-hydrolase activity, acting on ester bonds(L=3),GO:0052689-carboxylic ester hydrolase activity(L=4),
FCIRG_00637T1	XP_018752559.1 peroxisomal biogenesis factor 6 [Fusarium verticillioides 7600]	97.0	0	100.000000	Fusarium verticillioides 7600	RefSeq	Complete	Yes	5507.FOXG_09292P0	0.0	2590.1	PEX6	Fungi	03IE8@ascNOG,0PFF8@fuNOG,0SB9Y@hypNOG,0XNT9@NOG,12R93@opiNOG,19NKV@sordNOG,KOG0736@euNOG	Peroxisomal biogenesis factor 6	PFAM (AAA, Parvo_NS1), SMART (AAA)	GO:0001302-replicative cell aging(L=5),GO:0001881-receptor recycling(L=5),GO:0006082-organic acid metabolic process(L=3),GO:0006139-nucleobase-containing compound metabolic process(L=3),GO:0006152-purine nucleoside catabolic process(L=7),GO:0006163-purine nucleotide metabolic process(L=5),GO:0006195-purine nucleotide catabolic process(L=7),GO:0006200-obsolete ATP catabolic process(L=),GO:0006605-…	GO:0005575-cellular_component(L=0),GO:0005622-intracellular(L=3),GO:0005623-cell(L=1),GO:0005634-nucleus(L=5),GO:0005737-cytoplasm(L=4),GO:0005777-peroxisome(L=6),GO:0005778-peroxisomal membrane(L=7),GO:0005829-cytosol(L=4),GO:0016020-membrane(L=1),GO:0031090-organelle membrane(L=3),GO:0031903-microbody membrane(L=6),GO:0042579-microbody(L=5),GO:0043226-organelle(L=1),GO:0043227-membrane-bounded …	GO:0003674-molecular_function(L=0),GO:0003824-catalytic activity(L=1),GO:0005488-binding(L=1),GO:0005515-protein binding(L=2),GO:0016462-pyrophosphatase activity(L=5),GO:0016787-hydrolase activity(L=2),GO:0016817-hydrolase activity, acting on acid anhydrides(L=3),GO:0016818-hydrolase activity, acting on acid anhydrides, in phosphorus-containing anhydrides(L=4),GO:0016887-ATPase activity(L=7),GO:0…
FCIRG_00638T1							Complete		117187.FVEG_06894T0	1.7e-104	385.2	FG05595.1	Fungi	03UE0@ascNOG,0PR8K@fuNOG,0SBK9@hypNOG,0WXVP@necNOG,11M3T@NOG,13VM0@opiNOG,19NJY@sordNOG,KOG1181@euNOG	Inherit from KOG: Leo1, Paf1 RNA polymerase II complex component, homolog (S. cerevisiae)	PFAM (SH3BGR), SMART (COIL)
FCIRG_00639T1	XP_018753711.1 hypothetical protein FVEG_07596 [Fusarium verticillioides 7600]	82.6	0	100.000000	Fusarium verticillioides 7600	RefSeq	Complete	No	1047171.EFQ35122	9.1e-59	233.8	FG09522.1	Fungi	03SI5@ascNOG,0H941@dotNOG,0IXD6@euNOG,0PP4J@fuNOG,0YYAT@NOG,13RG8@opiNOG	Common central domain of tyrosinase	PFAM (Tyrosinase, CBM_1), SMART (SIGNAL, TRANS)
FCIRG_00640T1							Complete		117187.FVEG_07597T0	4.2e-71	272.7		Fungi	04A5Y@ascNOG,0KPB8@euNOG,0QAJG@fuNOG,0SBUS@hypNOG,10WPK@NOG,136V4@opiNOG,1A5KA@sordNOG	NA
FCIRG_00641T1	XP_018753713.1 hypothetical protein FVEG_07598 [Fusarium verticillioides 7600]	83.2	4.4e-223	99.600000	Fusarium verticillioides 7600	RefSeq	Complete	No	117187.FVEG_07598T0	1.3e-223	780.8		Fungi	03SCD@ascNOG,0IXQJ@euNOG,0PPD3@fuNOG,0SIQY@hypNOG,0X0AM@necNOG,120YD@NOG,13RG5@opiNOG,19S4N@sordNOG	Cysteine dioxygenase type I	PFAM (CDO_I, Cupin_2, DUF1637)
FCIRG_00642T1	XP_018753714.1 hypothetical protein FVEG_07599 [Fusarium verticillioides 7600]	97.7	2.6e-249	100.000000	Fusarium verticillioides 7600	RefSeq	Complete	No	5507.FOXG_04490P0	6.9e-251	871.3		Fungi	03U2Z@ascNOG,0PQRS@fuNOG,0SGTJ@hypNOG,13W0X@opiNOG,1A4AK@sordNOG,COG0688@NOG,KOG2419@euNOG	phosphatidylserine decarboxylase	PFAM (PS_Dcarbxylase)
FCIRG_00643T1	XP_018753715.1 hypothetical protein FVEG_07600 [Fusarium verticillioides 7600]	60.6	3.1e-203	100.000000	Fusarium verticillioides 7600	RefSeq	Complete	No	140110.NechaP45002	1.7e-104	385.2	FG10930.1	Fungi	04BUI@ascNOG,0KN31@euNOG,0Q8YZ@fuNOG,0SN21@hypNOG,0WT6T@necNOG,10XVP@NOG,138FS@opiNOG,1A25N@sordNOG	NA	SMART (TRANS)
FCIRG_00644T1	EXL76831.1 hypothetical protein FOPG_08512 [Fusarium oxysporum f. sp. conglutinans race 2 54008]	89.9	1.9e-75	92.600000	Fusarium oxysporum f. sp. conglutinans race 2 54008	NR	Partial 5 Prime	No	5507.FOXG_04489P0	3.1e-72	276.6	FG02141.1	Fungi	04A0W@ascNOG,0KPF8@euNOG,0QAQC@fuNOG,0SM5F@hypNOG,10WJK@NOG,136Q3@opiNOG,1A5VV@sordNOG	NA	PFAM (zf-LITAF-like), SMART (LITAF, TRANS)
FCIRG_00645T1	XP_018753716.1 hypothetical protein FVEG_07601 [Fusarium verticillioides 7600]	90.2	5.1e-309	99.800000	Fusarium verticillioides 7600	RefSeq	Complete	No	229533.XP_382318.1	6.2e-287	991.5	FG02142.1	Fungi	03KS3@ascNOG,0PHHS@fuNOG,0SMZZ@hypNOG,0WZ68@necNOG,12Q5N@opiNOG,1A275@sordNOG,COG2132@NOG,KOG1263@euNOG	Iron transport multicopper oxidase	PFAM (Cu-oxidase, Cu-oxidase_2, Cu-oxidase_3), SMART (TRANS, SIGNAL)	GO:0000041-transition metal ion transport(L=7),GO:0006810-transport(L=3),GO:0006811-ion transport(L=4),GO:0006812-cation transport(L=5),GO:0006826-iron ion transport(L=8),GO:0006873-cellular ion homeostasis(L=5),GO:0006875-cellular metal ion homeostasis(L=7),GO:0006879-cellular iron ion homeostasis(L=9),GO:0008150-biological_process(L=0),GO:0008152-metabolic process(L=1),GO:0009987-cellular proce…	GO:0005575-cellular_component(L=0),GO:0005622-intracellular(L=3),GO:0005623-cell(L=1),GO:0005737-cytoplasm(L=4),GO:0005783-endoplasmic reticulum(L=4),GO:0005886-plasma membrane(L=3),GO:0016020-membrane(L=1),GO:0043226-organelle(L=1),GO:0043227-membrane-bounded organelle(L=2),GO:0043229-intracellular organelle(L=3),GO:0043231-intracellular membrane-bounded organelle(L=4),GO:0044424-intracellular p…	GO:0003674-molecular_function(L=0),GO:0003824-catalytic activity(L=1),GO:0004322-ferroxidase activity(L=5),GO:0016491-oxidoreductase activity(L=2),GO:0016722-oxidoreductase activity, oxidizing metal ions(L=3),GO:0016724-oxidoreductase activity, oxidizing metal ions, oxygen as acceptor(L=4),
FCIRG_00646T1	XP_018753718.1 high-affinity iron transporter [Fusarium verticillioides 7600]	97.9	2.5e-183	100.000000	Fusarium verticillioides 7600	RefSeq	Complete	Yes	140110.NechaP101968	3.9e-169	599.4	FG02143.1	Fungi	04BWW@ascNOG,0KN1D@euNOG,0Q8WQ@fuNOG,0SN7T@hypNOG,0WVQ5@necNOG,138HW@opiNOG,1A224@sordNOG,COG0672@NOG	Iron permease FTR1 family	PFAM (FTR1), SMART (TRANS)
FCIRG_00647T1	XP_018753720.1 hypothetical protein FVEG_07603 [Fusarium verticillioides 7600]	94.4	6.6e-86	100.000000	Fusarium verticillioides 7600	RefSeq	Complete	No	5507.FOXG_04486P0	8.8e-87	325.5	FG02144.1	Fungi	0417S@ascNOG,0JK9X@euNOG,0PZS1@fuNOG,0SESC@hypNOG,0ZB9Z@NOG,14BPY@opiNOG,19TT0@sordNOG	CHROMO	PFAM (Chromo), SMART (CHROMO)
FCIRG_00648T1	XP_018753721.1 hypothetical protein FVEG_07604 [Fusarium verticillioides 7600]	96.0	2e-285	100.000000	Fusarium verticillioides 7600	RefSeq	Complete	No	229533.XP_382321.1	9.4e-271	937.6	PGUG_05830	Fungi	03IBS@ascNOG,0PFCI@fuNOG,0SCJJ@hypNOG,0WWT4@necNOG,12P2T@opiNOG,19Q0V@sordNOG,COG0531@NOG,KOG1287@euNOG	methionine permease	PFAM (AA_permease), SMART (TRANS)	GO:0000101-sulfur amino acid transport(L=6),GO:0003333-amino acid transmembrane transport(L=6),GO:0006810-transport(L=3),GO:0006811-ion transport(L=4),GO:0006812-cation transport(L=5),GO:0006820-anion transport(L=5),GO:0006865-amino acid transport(L=5),GO:0008150-biological_process(L=0),GO:0009987-cellular process(L=1),GO:0015711-organic anion transport(L=5),GO:0015804-neutral amino acid transpor…	GO:0005575-cellular_component(L=0),GO:0005623-cell(L=1),GO:0005886-plasma membrane(L=3),GO:0005887-integral component of plasma membrane(L=4),GO:0016020-membrane(L=1),GO:0016021-integral component of membrane(L=4),GO:0031224-intrinsic component of membrane(L=3),GO:0031226-intrinsic component of plasma membrane(L=3),GO:0044425-membrane part(L=2),GO:0044459-plasma membrane part(L=3),GO:0044464-cell…	GO:0000099-sulfur amino acid transmembrane transporter activity(L=4),GO:0000102-L-methionine secondary active transmembrane transporter activity(L=6),GO:0003674-molecular_function(L=0),GO:0005215-transporter activity(L=1),GO:0005294-neutral L-amino acid secondary active transmembrane transporter activity(L=5),GO:0005342-organic acid transmembrane transporter activity(L=4),GO:0008324-cation transm…
FCIRG_00649T1	XP_018753722.1 hypothetical protein FVEG_16149 [Fusarium verticillioides 7600]	97.3	9.9e-280	100.000000	Fusarium verticillioides 7600	RefSeq	Complete	No	5507.FOXG_04484P0	3.7e-267	925.6	FG02146.1	Fungi	03IC3@ascNOG,0PGYY@fuNOG,0SARB@hypNOG,12PK0@opiNOG,19QJ2@sordNOG,COG1788@NOG,COG2057@NOG,KOG3822@euNOG	Key enzyme for ketone body catabolism. Transfers the CoA moiety from succinate to acetoacetate. Formation of the enzyme-CoA intermediate proceeds via an unstable anhydride species formed between the carboxylate groups of the enzyme and substrate (By similarity)	PFAM (CoA_trans), SMART (CoA_trans)
FCIRG_00650T1	XP_018753723.1 hypothetical protein FVEG_07607 [Fusarium verticillioides 7600]	95.4	3e-250	100.000000	Fusarium verticillioides 7600	RefSeq	Complete	No	5507.FOXG_04483P0	2.4e-251	872.8	FG02147.1	Fungi	03Q2F@ascNOG,0PK0M@fuNOG,0SJUM@hypNOG,12PFX@opiNOG,1A65K@sordNOG,COG2866@NOG,KOG2650@euNOG	Zn_pept	PFAM (Peptidase_M14), SMART (Zn_pept, SIGNAL)
FCIRG_00651T1	CCT72111.1 probable conserved mitochondrial protein [Fusarium fujikuroi IMI 58289]	98.3	2.9e-158	100.000000	Fusarium fujikuroi IMI 58289	NR	Complete	No	5507.FOXG_04482P0	1.4e-154	550.8	FG02148.1	Fungi	03KVC@ascNOG,0IFRW@euNOG,0PJMI@fuNOG,0SAEA@hypNOG,10AXW@NOG,13NAW@opiNOG,19KKU@sordNOG	NA
FCIRG_00652T1	XP_018753725.1 hypothetical protein FVEG_07608 [Fusarium verticillioides 7600]	75.4	1e-96	84.200000	Fusarium verticillioides 7600	RefSeq	Complete	No	117187.FVEG_07608T0	3e-105	386.7	FGSG_02149	Fungi	03SEZ@ascNOG,0PP2N@fuNOG,0SKAH@hypNOG,0XQHU@NOG,13S8K@opiNOG,19RR1@sordNOG,KOG0759@euNOG	Mitochondrial carrier protein	PFAM (Mito_carr), SMART (TRANS)
FCIRG_00653T1							Complete		140110.NechaP50660	1.6e-221	774.2	FG02150.1	Fungi	03Q0V@ascNOG,0IK79@euNOG,0PM9T@fuNOG,0SHDE@hypNOG,0WY2P@necNOG,11YUV@NOG,13P4V@opiNOG,19N9E@sordNOG	NA	PFAM (Zn_clus, Fungal_trans), SMART (GAL4, Fungal_trans)
FCIRG_00654T1	XP_018753728.1 hypothetical protein FVEG_07610 [Fusarium verticillioides 7600]	98.9	2.6e-213	100.000000	Fusarium verticillioides 7600	RefSeq	Complete	No	117187.FVEG_07610T0	7.7e-214	748.0	FG02151.1	Eukaryotes	0ZITE@NOG,KOG3098@euNOG	DUF895 domain membrane protein	PFAM (UNC-93, MFS_1), SMART (TRANS)
FCIRG_00655T1
FCIRG_00656T1	XP_018753730.1 hypothetical protein FVEG_16152 [Fusarium verticillioides 7600]	98.9	3.2e-258	100.000000	Fusarium verticillioides 7600	RefSeq	Complete	No	5507.FOXG_04477P0	4.4e-256	888.6	FG02155.1	Fungi	03PF8@ascNOG,0IIXC@euNOG,0PJ6W@fuNOG,0SGRA@hypNOG,0Y9TB@NOG,13PMA@opiNOG,1A67V@sordNOG	CFEM domain	PFAM (CFEM), SMART (TRANS, SIGNAL)
FCIRG_00657T1	XP_018753731.1 hypothetical protein FVEG_16153 [Fusarium verticillioides 7600]	81.9	6.1e-79	100.000000	Fusarium verticillioides 7600	RefSeq	Complete	No	229533.XP_382300.1	1.1e-73	281.2	FG02124.1	Fungi	03RRR@ascNOG,0IXDY@euNOG,0PP4R@fuNOG,0SKFP@hypNOG,0WU0A@necNOG,13SFP@opiNOG,1A4FZ@sordNOG,COG4297@NOG	cupin domain-containing protein	PFAM (Cupin_2, Cupin_1, AraC_binding), SMART (Cupin_1)
FCIRG_00658T1	XP_018753732.1 hypothetical protein FVEG_07612 [Fusarium verticillioides 7600]	93.0	1.5e-179	100.000000	Fusarium verticillioides 7600	RefSeq	Complete	No	117187.FVEG_07612T0	4.4e-180	636.0	FG02125.1	Fungi	03QMF@ascNOG,0PMDB@fuNOG,0SJT7@hypNOG,0WVVV@necNOG,13I26@opiNOG,19IFG@sordNOG,COG2335@NOG,KOG1437@euNOG	conserved hypothetical protein	PFAM (Fasciclin), SMART (FAS1, SIGNAL, TRANS)
FCIRG_00659T1	XP_018753733.1 cyclin H [Fusarium verticillioides 7600]	96.6	1.3e-190	100.000000	Fusarium verticillioides 7600	RefSeq	Complete	Yes	5507.FOXG_04475P0	1.1e-193	681.0	FG02126.1	Fungi	03QG5@ascNOG,0PMZ9@fuNOG,0SFHF@hypNOG,13IDX@opiNOG,19MK7@sordNOG,COG5333@NOG,KOG2496@euNOG	cyclin ccl1	PFAM (Cyclin_N), SMART (CYCLIN, COIL)	GO:0000718-nucleotide-excision repair, DNA damage removal(L=8),GO:0001932-regulation of protein phosphorylation(L=7),GO:0001933-negative regulation of protein phosphorylation(L=8),GO:0006139-nucleobase-containing compound metabolic process(L=3),GO:0006259-DNA metabolic process(L=4),GO:0006281-DNA repair(L=5),GO:0006289-nucleotide-excision repair(L=7),GO:0006308-DNA catabolic process(L=5),GO:00063…	GO:0000428-DNA-directed RNA polymerase complex(L=5),GO:0005575-cellular_component(L=0),GO:0005622-intracellular(L=3),GO:0005623-cell(L=1),GO:0005634-nucleus(L=5),GO:0005654-nucleoplasm(L=5),GO:0005667-transcription factor complex(L=4),GO:0005675-holo TFIIH complex(L=7),GO:0005737-cytoplasm(L=4),GO:0005739-mitochondrion(L=5),GO:0016591-DNA-directed RNA polymerase II, holoenzyme(L=7),GO:0030880-RNA…	GO:0003674-molecular_function(L=0),GO:0004857-enzyme inhibitor activity(L=3),GO:0004860-protein kinase inhibitor activity(L=5),GO:0004861-cyclin-dependent protein serine/threonine kinase inhibitor activity(L=7),GO:0016538-cyclin-dependent protein serine/threonine kinase regulator activity(L=5),GO:0019207-kinase regulator activity(L=3),GO:0019210-kinase inhibitor activity(L=4),GO:0019887-protein k…
FCIRG_00660T1	XP_018753734.1 hypothetical protein FVEG_07614 [Fusarium verticillioides 7600]	92.1	1e-185	100.000000	Fusarium verticillioides 7600	RefSeq	Complete	No	117187.FVEG_07614T0	3.1e-186	656.4	FG02127.1	Fungi	03MGS@ascNOG,0PI7Q@fuNOG,0SE5V@hypNOG,0WXWH@necNOG,0XNYB@NOG,12P1H@opiNOG,1A349@sordNOG,KOG1118@euNOG	BAR domain protein	PFAM (BAR, BAR_2, SH3_1, SH3_2), SMART (BAR, COIL, SH3)	GO:0000003-reproduction(L=1),GO:0007049-cell cycle(L=3),GO:0007126-meiotic nuclear division(L=4),GO:0008150-biological_process(L=0),GO:0009987-cellular process(L=1),GO:0022402-cell cycle process(L=4),GO:0044699-single-organism process(L=1),GO:0044763-single-organism cellular process(L=2),GO:0048610-obsolete cellular process involved in reproduction(L=),GO:0051321-meiotic cell cycle(L=3),	GO:0005575-cellular_component(L=0),GO:0005622-intracellular(L=3),GO:0005623-cell(L=1),GO:0005634-nucleus(L=5),GO:0005737-cytoplasm(L=4),GO:0005829-cytosol(L=4),GO:0032153-cell division site(L=3),GO:0043226-organelle(L=1),GO:0043227-membrane-bounded organelle(L=2),GO:0043229-intracellular organelle(L=3),GO:0043231-intracellular membrane-bounded organelle(L=4),GO:0044424-intracellular part(L=3),GO:…
FCIRG_00661T1	XP_018753735.1 hypothetical protein FVEG_07615 [Fusarium verticillioides 7600]	88.3	3.2e-223	100.000000	Fusarium verticillioides 7600	RefSeq	Complete	No	117187.FVEG_07615T0	9.6e-224	781.2	FG02131.1	Fungi	03MAX@ascNOG,0IH83@euNOG,0PGSC@fuNOG,0SB7X@hypNOG,0WTUM@necNOG,0YKXJ@NOG,13KMG@opiNOG,19ITQ@sordNOG	conserved hypothetical protein	SMART (COIL)
FCIRG_00662T1	XP_018753736.1 hypothetical protein FVEG_07616 [Fusarium verticillioides 7600]	90.4	0	100.000000	Fusarium verticillioides 7600	RefSeq	Complete	No	5507.FOXG_04472P0	0.0	3866.2	FG02130.1	Fungi	03IYM@ascNOG,0PK6V@fuNOG,0SFFC@hypNOG,12Q27@opiNOG,19KFW@sordNOG,COG0464@NOG,COG1112@NOG,KOG0730@euNOG,KOG1807@euNOG	ATPase family associated with various cellular activities (AAA)	PFAM (AAA), SMART (AAA, COIL)
FCIRG_00663T1	XP_018753741.1 hypothetical protein FVEG_07622 [Fusarium verticillioides 7600]	86.2	0	100.000000	Fusarium verticillioides 7600	RefSeq	Complete	No	5507.FOXG_04493P0	0.0	2290.8	FG02139.1	Fungi	049PR@ascNOG,0QB15@fuNOG,0SE8I@hypNOG,136D9@opiNOG,1A6HK@sordNOG,COG1132@NOG,KOG0054@euNOG	ABC transporter transmembrane region	PFAM (ABC_tran, ABC_membrane), SMART (TRANS, AAA)
FCIRG_00664T1	XP_018753740.1 cytochrome P450 oxidoreductase [Fusarium verticillioides 7600]	98.9	0	100.000000	Fusarium verticillioides 7600	RefSeq	Complete	Yes	5507.FOXG_04494P0	0.0	1082.8	FG02138.1	Fungi	03PEQ@ascNOG,0PFCN@fuNOG,0SE3P@hypNOG,12SQX@opiNOG,19JPX@sordNOG,COG2124@NOG,KOG0157@euNOG	Cytochrome P450 monooxygenase	PFAM (p450), SMART (TRANS)
FCIRG_00665T1	XP_018753739.1 cytochrome-b5 reductase [Fusarium verticillioides 7600]	96.0	2.6e-220	100.000000	Fusarium verticillioides 7600	RefSeq	Complete	Yes	5507.FOXG_04495P0	1.7e-220	770.4	FG02137.1	Fungi	03PJY@ascNOG,0PK92@fuNOG,0SHCX@hypNOG,12N8U@opiNOG,19KK0@sordNOG,COG0543@NOG,COG5274@NOG,KOG0534@euNOG,KOG0537@euNOG	)-reductase	PFAM (Cyt-b5, FAD_binding_6, NAD_binding_1, FAD_binding_9), SMART (Cyt-b5, TRANS)
FCIRG_00666T1	XP_011318016.1 hypothetical protein FGSG_02136 [Fusarium graminearum PH-1]	84.6	5e-144	98.500000	Fusarium graminearum PH-1	RefSeq	Complete	No	5507.FOXG_04496P0	2e-157	560.5	FG02136.1	Fungi	03IBS@ascNOG,0PFCI@fuNOG,0SCJJ@hypNOG,12P2T@opiNOG,19Q0V@sordNOG,COG0531@NOG,KOG1287@euNOG	methionine permease	PFAM (AA_permease), SMART (TRANS)
FCIRG_00667T1	XP_018753737.1 hypothetical protein FVEG_16154 [Fusarium verticillioides 7600]	89.0	1.2e-181	96.300000	Fusarium verticillioides 7600	RefSeq	Complete	No	117187.FVEG_07617T0	2.2e-184	650.2		Fungi	049PW@ascNOG,0QB10@fuNOG,0SESV@hypNOG,12QD0@opiNOG,1A6H9@sordNOG,COG1748@NOG,KOG0172@euNOG	AlaDh_PNT_C	PFAM (AlaDh_PNT_N, AlaDh_PNT_C), SMART (AlaDh_PNT_N, AlaDh_PNT_C, TRANS)
FCIRG_00668T1	CCT72095.1 related to allantoate permease [Fusarium fujikuroi IMI 58289]	86.1	7.7e-227	99.800000	Fusarium fujikuroi IMI 58289	NR	Complete	Yes	5518.FGSG_08047P0	1.9e-198	697.2	FG08047.1	Fungi	03Q79@ascNOG,0PJKB@fuNOG,0SJ1Q@hypNOG,0WUBX@necNOG,12QIE@opiNOG,19J2V@sordNOG,COG0477@NOG,KOG2533@euNOG	Major Facilitator Superfamily	PFAM (MFS_1, Sugar_tr), SMART (TRANS)
FCIRG_00669T1	CZR46137.1 related to ribose-5-phosphate isomerase [Fusarium proliferatum ET1]	97.1	4.6e-67	92.600000	Fusarium proliferatum ET1	NR	Complete	Yes	5507.FOXG_04500P0	3.9e-68	262.7	FG08045.1	Fungi	03S78@ascNOG,0IXNF@euNOG,0PP11@fuNOG,0SHCV@hypNOG,13RDM@opiNOG,19RC6@sordNOG,COG0698@NOG	ribose 5-phosphate isomerase	PFAM (LacAB_rpiB)	GO:0006807-nitrogen compound metabolic process(L=2),GO:0008150-biological_process(L=0),GO:0008152-metabolic process(L=1),GO:0009058-biosynthetic process(L=2),GO:0009987-cellular process(L=1),GO:0034641-cellular nitrogen compound metabolic process(L=3),GO:0044237-cellular metabolic process(L=2),GO:0044249-cellular biosynthetic process(L=3),GO:0044271-cellular nitrogen compound biosynthetic process…	GO:0005575-cellular_component(L=0),GO:0005622-intracellular(L=3),GO:0005623-cell(L=1),GO:0044464-cell part(L=2),
FCIRG_00670T1	CCT72098.1 related to fructose-bisphosphate aldolase [Fusarium fujikuroi IMI 58289]	97.9	1.3e-158	100.000000	Fusarium fujikuroi IMI 58289	NR	Complete	Yes	5507.FOXG_04499P0	3.4e-153	546.2	FG08044.1	Fungi	03PMV@ascNOG,0PIGI@fuNOG,0SEHF@hypNOG,13M8A@opiNOG,19NW6@sordNOG,COG0191@NOG,KOG4153@euNOG	fructose-bisphosphate aldolase	PFAM (F_bP_aldolase)
FCIRG_00671T1	CCT72099.1 uncharacterized protein FFUJ_13903 [Fusarium fujikuroi IMI 58289]	94.3	1.4e-310	95.500000	Fusarium fujikuroi IMI 58289	NR	Complete	No	229533.XP_388219.1	1e-233	814.7	FG08043.1	Fungi	03KYT@ascNOG,0IFEE@euNOG,0PI00@fuNOG,0Z64Y@NOG,12QQ2@opiNOG,19NE1@sordNOG	NA	PFAM (Zn_clus), SMART (GAL4)
FCIRG_00672T1							Complete		5507.FOXG_04497P0	1.8e-175	620.5	FG08042.1	Fungi	03JN4@ascNOG,0PGQZ@fuNOG,0SCJ2@hypNOG,12QG9@opiNOG,19R39@sordNOG,COG2376@NOG,KOG2426@euNOG	Dihydroxyacetone kinase	PFAM (Dak1, Dak2), SMART (Dak2)
FCIRG_00673T1	EXA44102.1 hypothetical protein FOVG_05606 [Fusarium oxysporum f. sp. pisi HDV247]	86.6	9.1e-299	100.000000	Fusarium oxysporum f. sp. pisi HDV247	NR	Partial 3 Prime	No	140110.NechaP48727	1.7e-214	750.7		Fungi	03NVZ@ascNOG,0PKRV@fuNOG,0SBDB@hypNOG,0X1KU@necNOG,13NTV@opiNOG,19KRD@sordNOG,COG0654@NOG,KOG3855@euNOG	FAD binding domain	PFAM (FAD_binding_3), SMART (TRANS)
FCIRG_00674T1							Complete		148305.A4QPV4	2.2e-55	220.3		Ancestor	11R5V@NOG	Glyoxalase/Bleomycin resistance protein/Dioxygenase superfamily	PFAM (Glyoxalase)
FCIRG_00675T1	CZR43693.1 related to O-methylsterigmatocystin oxidoreductase [Fusarium proliferatum ET1]	95.1	0	100.000000	Fusarium proliferatum ET1	NR	Complete	Yes	36630.CADNFIAP00004584	5.9e-154	549.7	FG09086.1	Fungi	03NXE@ascNOG,0M5T0@euroNOG,0MHIC@eurotNOG,0PKQ1@fuNOG,1307N@opiNOG,COG2124@NOG,KOG0156@euNOG	Cytochrome p450	PFAM (p450), SMART (TRANS, SIGNAL)
FCIRG_00676T1	CCT69332.1 probable NCP1-NADPH-cytochrome P450 reductase [Fusarium fujikuroi IMI 58289]	86.5	0	98.500000	Fusarium fujikuroi IMI 58289	NR	Complete	Yes	5507.FOXG_04834P0	3.5e-305	1052.4	POR	Eukaryotes	COG0369@NOG,KOG1158@euNOG	This enzyme is required for electron transfer from NADP to cytochrome P450 (By similarity)	PFAM (NAD_binding_1, FAD_binding_1, Flavodoxin_1, NO_synthase, p450, FAD_binding_6, POR), SMART (TRANS)	GO:0000003-reproduction(L=1),GO:0002119-nematode larval development(L=5),GO:0002164-larval development(L=4),GO:0003006-developmental process involved in reproduction(L=2),GO:0003420-regulation of growth plate cartilage chondrocyte proliferation(L=6),GO:0006082-organic acid metabolic process(L=3),GO:0006464-cellular protein modification process(L=5),GO:0006473-protein acetylation(L=7),GO:0006475-i…	GO:0005575-cellular_component(L=0),GO:0005622-intracellular(L=3),GO:0005623-cell(L=1),GO:0005737-cytoplasm(L=4),GO:0005739-mitochondrion(L=5),GO:0005783-endoplasmic reticulum(L=4),GO:0005789-endoplasmic reticulum membrane(L=3),GO:0005811-lipid particle(L=5),GO:0005829-cytosol(L=4),GO:0009507-chloroplast(L=6),GO:0009536-plastid(L=5),GO:0012505-endomembrane system(L=3),GO:0016020-membrane(L=1),GO:0…	GO:0000166-nucleotide binding(L=3),GO:0003674-molecular_function(L=0),GO:0003824-catalytic activity(L=1),GO:0003958-NADPH-hemoprotein reductase activity(L=5),GO:0004128-cytochrome-b5 reductase activity, acting on NAD(P)H(L=5),GO:0004497-monooxygenase activity(L=3),GO:0005488-binding(L=1),GO:0005515-protein binding(L=2),GO:0009055-electron carrier activity(L=1),GO:0010181-FMN binding(L=3),GO:00164…
FCIRG_00677T1	XP_009254639.1 hypothetical protein FPSE_03245 [Fusarium pseudograminearum CS3096]	39.6	6.3e-34	95.400000	Fusarium pseudograminearum CS3096	RefSeq	Complete	No	229533.XP_385992.1	2.1e-25	121.3	FG05816.1	Fungi	040XF@ascNOG,0JFVZ@euNOG,0PYUY@fuNOG,0SMTY@hypNOG,0X0MB@necNOG,115ES@NOG,148B8@opiNOG,19T8Q@sordNOG	NA
FCIRG_00678T1	KLP05331.1 ankyrin 3 [Fusarium fujikuroi]	55.5	7.4e-169	90.600000	Fusarium fujikuroi	NR	Complete	Yes	29850.GGTG_13592T0	1.7e-98	365.5		Fungi	03IXW@ascNOG,0PG00@fuNOG,0UDFP@magNOG,12RRB@opiNOG,19JFR@sordNOG,COG0666@NOG,KOG4177@euNOG	NACHT domain	PFAM (Ank, NACHT, PNP_UDP_1), SMART (ANK, TRANS, COIL, ZnF_C2H2)		GO:0005575-cellular_component(L=0),GO:0005622-intracellular(L=3),GO:0005623-cell(L=1),GO:0044464-cell part(L=2),
FCIRG_00679T1	XP_018747337.1 hypothetical protein FVEG_03306 [Fusarium verticillioides 7600]	98.1	0	100.000000	Fusarium verticillioides 7600	RefSeq	Complete	No	5507.FOXG_04841P0	0.0	1137.5	ADE2	Fungi	03KXT@ascNOG,0IMSC@euNOG,0PH6H@fuNOG,0SA7M@hypNOG,12RAC@opiNOG,19IH4@sordNOG,COG0026@NOG,COG0041@NOG,KOG2835@euNOG	phosphoribosyl-aminoimidazole carboxylase	PFAM (ATP-grasp, AIRC, CPSase_L_D2, Dala_Dala_lig_C), SMART (AIRC, COIL)	GO:0006139-nucleobase-containing compound metabolic process(L=3),GO:0006144-purine nucleobase metabolic process(L=5),GO:0006163-purine nucleotide metabolic process(L=5),GO:0006164-purine nucleotide biosynthetic process(L=7),GO:0006188-IMP biosynthetic process(L=8),GO:0006189-'de novo' IMP biosynthetic process(L=9),GO:0006518-peptide metabolic process(L=4),GO:0006725-cellular aromatic compound met…	GO:0005575-cellular_component(L=0),GO:0005622-intracellular(L=3),GO:0005623-cell(L=1),GO:0005737-cytoplasm(L=4),GO:0005829-cytosol(L=4),GO:0044424-intracellular part(L=3),GO:0044444-cytoplasmic part(L=4),GO:0044464-cell part(L=2),	GO:0003674-molecular_function(L=0),GO:0003824-catalytic activity(L=1),GO:0004638-phosphoribosylaminoimidazole carboxylase activity(L=5),GO:0016829-lyase activity(L=2),GO:0016830-carbon-carbon lyase activity(L=3),GO:0016831-carboxy-lyase activity(L=4),
FCIRG_00680T1							Complete		5507.FOXG_13682P0	2e-18	98.6		Fungi	04ATB@ascNOG,0KNVJ@euNOG,0Q9YY@fuNOG,0SIHA@hypNOG,10X4D@NOG,137FT@opiNOG,1A49A@sordNOG	Carbohydrate binding domain	PFAM (CBM_4_9)
FCIRG_00681T1	XP_002379100.1 iron-sulfur domain containing protein, putative [Aspergillus flavus NRRL3357]	65.2	2.8e-78	98.100000	Aspergillus flavus NRRL3357	NR	Complete	No	140110.NechaP53334	1.7e-93	347.4		Fungi	0427V@ascNOG,0JN8W@euNOG,0Q07G@fuNOG,14CNQ@opiNOG,COG4638@NOG	Rieske [2Fe-2S] domain	PFAM (Rieske)
FCIRG_00682T1	XP_018747334.1 hypothetical protein FVEG_03304 [Fusarium verticillioides 7600]	89.3	0	100.000000	Fusarium verticillioides 7600	RefSeq	Complete	No	117187.FVEG_03304T0	0.0	2586.2		Fungi	03QV8@ascNOG,0IKJQ@euNOG,0PM7V@fuNOG,0SDWK@hypNOG,0WU3S@necNOG,0YB67@NOG,13JAX@opiNOG,19KEK@sordNOG	NA	PFAM (NACHT), SMART (COIL, ZnF_ZZ)
FCIRG_00683T1							Complete		229533.XP_384989.1	8.5e-18	95.9	FG04813.1	Fungi	03NTI@ascNOG,0IH7D@euNOG,0PJS7@fuNOG,0SF1K@hypNOG,0WZ25@necNOG,12TER@opiNOG,19JCR@sordNOG,COG1680@NOG	Beta-lactamase	PFAM (Beta-lactamase, DUF3471, Aldo_ket_red), SMART (SIGNAL)
FCIRG_00684T1	XP_018747332.1 hypothetical protein FVEG_03302 [Fusarium verticillioides 7600]	95.0	2.2e-194	91.000000	Fusarium verticillioides 7600	RefSeq	Complete	No	117187.FVEG_03302T0	7e-181	638.6		Fungi	04ANQ@ascNOG,0QA3B@fuNOG,0SHT5@hypNOG,0XNQK@NOG,137BF@opiNOG,1A4I4@sordNOG,KOG0254@euNOG	Sugar (and other) transporter	PFAM (MFS_1, Sugar_tr), SMART (TRANS)
FCIRG_00685T1	XP_018747331.1 hypothetical protein FVEG_03301 [Fusarium verticillioides 7600]	95.0	7.5e-277	100.000000	Fusarium verticillioides 7600	RefSeq	Complete	No	117187.FVEG_03301T0	4.1e-271	938.7		Fungi	03WPY@ascNOG,0JB8X@euNOG,0PWG4@fuNOG,0SF91@hypNOG,0WV72@necNOG,0YB5R@NOG,141GK@opiNOG,1A3UY@sordNOG	Fungal specific transcription factor domain	PFAM (Fungal_trans), SMART (Fungal_trans, GAL4)
FCIRG_00686T1	CZR43679.1 uncharacterized protein FPRO_07404 [Fusarium proliferatum ET1]	91.0	1.4e-173	97.800000	Fusarium proliferatum ET1	NR	Complete	No	5507.FOXG_04846P0	1.3e-101	375.2		Fungi	03ZB8@ascNOG,0JC1E@euNOG,0PWYT@fuNOG,0YGNB@NOG,144QC@opiNOG	Fungal specific transcription factor domain	PFAM (Fungal_trans, Zn_clus), SMART (GAL4)
FCIRG_00687T1	XP_018747327.1 hypothetical protein FVEG_03298 [Fusarium verticillioides 7600]	81.4	1.1e-126	98.600000	Fusarium verticillioides 7600	RefSeq	Complete	No	36630.CADNFIAP00010318	5.9e-44	183.3	FG10576.1	Fungi	03S33@ascNOG,0IXUY@euNOG,0MCTN@euroNOG,0MSKR@eurotNOG,0PPFY@fuNOG,0YC0H@NOG,13RJC@opiNOG	NA	PFAM (Zn_clus), SMART (GAL4, TRANS)
FCIRG_00688T1	KFY11856.1 hypothetical protein V491_07027 [Pseudogymnoascus sp. VKM F-3775]	82.1	1.7e-55	99.300000	Pseudogymnoascus sp. VKM F-3775	NR	Complete	No	5507.FOXG_17491P0	5.9e-58	228.8	TRXB	Ancestor	COG0492@NOG	thioredoxin reductase	PFAM (Pyr_redox_2, Pyr_redox, FAD_binding_2, Thi4, HI0933_like, DAO, GIDA, FAD_binding_3), SMART (TRANS)		GO:0005575-cellular_component(L=0),GO:0005622-intracellular(L=3),GO:0005623-cell(L=1),GO:0005737-cytoplasm(L=4),GO:0044424-intracellular part(L=3),GO:0044464-cell part(L=2),
FCIRG_00689T1	EGC47733.1 conserved hypothetical protein [Histoplasma capsulatum H88]	25.7	3.7e-17	99.800000	Histoplasma capsulatum H88	NR	Complete	No	229533.XP_384984.1	4.4e-166	589.7		Fungi	03KH2@ascNOG,0IF31@euNOG,0PHIJ@fuNOG,0SM53@hypNOG,0X0XN@necNOG,0ZP07@NOG,13NRB@opiNOG,19SA3@sordNOG	NB-ARC domain	PFAM (NB-ARC, TPR_4), SMART (TPR, COIL)
FCIRG_00690T1	CZR43682.1 uncharacterized protein FPRO_07401 [Fusarium proliferatum ET1]	68.4	6.5e-161	99.200000	Fusarium proliferatum ET1	NR	Complete	No	229533.XP_384985.1	2.7e-156	557.0		Fungi	03QH3@ascNOG,0IHHD@euNOG,0PMGA@fuNOG,0SJZB@hypNOG,13NKJ@opiNOG,19KC6@sordNOG,COG1680@NOG	Beta-lactamase	PFAM (Beta-lactamase, DUF3471), SMART (SIGNAL, COIL)
FCIRG_00691T1	XP_011323260.1 hypothetical protein FGSG_04810 [Fusarium graminearum PH-1]	66.8	6.1e-99	99.600000	Fusarium graminearum PH-1	RefSeq	Partial 3 Prime	No	63737.Npun_F5723	7.8e-26	122.9		Bacteria	08QSJ@bactNOG,0FQW0@cyaNOG,10YRH@NOG	NA
FCIRG_00692T1	XP_011323261.1 hypothetical protein FGSG_04811 [Fusarium graminearum PH-1]	64.7	2.3e-114	97.400000	Fusarium graminearum PH-1	RefSeq	Complete	No	229533.XP_384987.1	6.8e-115	419.1	FG04811.1	Fungi	04BV9@ascNOG,0Q8Y9@fuNOG,0SN3K@hypNOG,0X0XM@necNOG,138GF@opiNOG,1A24Q@sordNOG,COG0656@NOG,KOG1577@euNOG	Aldo/keto reductase family	PFAM (Aldo_ket_red)
FCIRG_00693T1							Complete		51453.JGI120193	1.2e-08	65.9		Fungi	041RE@ascNOG,0JJD0@euNOG,0PZBU@fuNOG,0SBWV@hypNOG,0Z8PU@NOG,149XP@opiNOG,19TJR@sordNOG	NA	SMART (TRANS)
FCIRG_00694T1	XP_018747326.1 hypothetical protein FVEG_03297 [Fusarium verticillioides 7600]	92.7	3e-311	100.000000	Fusarium verticillioides 7600	RefSeq	Complete	No	5507.FOXG_04849P0	0.0	1099.0	FG10629.1	Fungi	03YGB@ascNOG,0PW5P@fuNOG,0SH17@hypNOG,141EU@opiNOG,19IR0@sordNOG,COG2124@NOG,KOG0156@euNOG	Cytochrome P450	PFAM (p450), SMART (TRANS)
FCIRG_00695T1	XP_018747325.1 hypothetical protein FVEG_03296 [Fusarium verticillioides 7600]	89.4	1.4e-142	100.000000	Fusarium verticillioides 7600	RefSeq	Complete	No	229533.XP_388365.1	7.1e-106	389.0		Fungi	03V06@ascNOG,0J2U8@euNOG,0PSBH@fuNOG,0SKGB@hypNOG,0X09V@necNOG,0Y9UP@NOG,13Y3M@opiNOG,19U1M@sordNOG	NA	SMART (TRANS, SIGNAL, HAMP)
FCIRG_00696T1	XP_018747324.1 hypothetical protein FVEG_03295 [Fusarium verticillioides 7600]	89.9	2.4e-98	100.000000	Fusarium verticillioides 7600	RefSeq	Complete	No	5507.FOXG_04851P0	3.4e-101	372.9	FG02376.1	Fungi	03ZSY@ascNOG,0JD75@euNOG,0PX99@fuNOG,0SD8X@hypNOG,0YJB3@NOG,145VU@opiNOG,1A3W7@sordNOG	NA	SMART (TRANS)
FCIRG_00697T1
FCIRG_00698T1	XP_003653780.1 hypothetical protein THITE_2088932 [Thielavia terrestris NRRL 8126]	46.2	8.1e-56	83.200000	Thielavia terrestris NRRL 8126	RefSeq	Complete	No	578455.XP_003653780.1	2.4e-56	224.6		Fungi	03ZJE@ascNOG,0CXAK@chaNOG,0JDAV@euNOG,0PXCG@fuNOG,0YDR3@NOG,145FM@opiNOG,19SZI@sordNOG,1AETW@sorNOG	NA
FCIRG_00699T1	XP_013278287.1 hypothetical protein Z517_12419 [Fonsecaea pedrosoi CBS 271.37]	36.7	6e-129	99.500000	Fonsecaea pedrosoi CBS 271.37	RefSeq	Complete	No	578455.XP_003653781.1	1.6e-183	648.3		Fungi	03PQC@ascNOG,0CWZK@chaNOG,0IJUQ@euNOG,0PKJ1@fuNOG,12TSP@opiNOG,19UZ8@sordNOG,1ABT2@sorNOG,COG4886@NOG	NB-ARC domain	PFAM (NB-ARC), SMART (TPR)
FCIRG_00700T1	XP_014575521.1 Amidase signature domain protein, partial [Metarhizium majus ARSEF 297]	58.9	2.3e-103	100.000000	Metarhizium majus ARSEF 297	RefSeq	Complete	Yes	578455.XP_003653777.1	1.2e-87	328.6		Fungi	03PZC@ascNOG,0CWZ6@chaNOG,0PKPD@fuNOG,13G6M@opiNOG,19JGZ@sordNOG,1AEA1@sorNOG,COG0154@NOG,KOG1211@euNOG	Amidase	PFAM (Amidase)
FCIRG_00701T1							Complete		578455.XP_003653777.1	1.2e-40	171.4		Fungi	03PZC@ascNOG,0CWZ6@chaNOG,0PKPD@fuNOG,13G6M@opiNOG,19JGZ@sordNOG,1AEA1@sorNOG,COG0154@NOG,KOG1211@euNOG	Amidase	PFAM (Amidase)
FCIRG_00702T1	CZR43671.1 uncharacterized protein FPRO_07412 [Fusarium proliferatum ET1]	83.6	1.9e-104	100.000000	Fusarium proliferatum ET1	NR	Complete	No	5507.FOXG_04852P0	2.6e-108	396.7	FG09132.1	Fungi	040KZ@ascNOG,0JG1C@euNOG,0PYD2@fuNOG,0SEQD@hypNOG,0YXA5@NOG,148FX@opiNOG,1A6RG@sordNOG	NA	SMART (SIGNAL)
FCIRG_00703T1	XP_018747319.1 hypothetical protein FVEG_03292 [Fusarium verticillioides 7600]	89.5	2.9e-108	100.000000	Fusarium verticillioides 7600	RefSeq	Complete	No	117187.FVEG_03292T0	8.2e-107	391.7		Fungi	04BGH@ascNOG,0KNCC@euNOG,0Q9AP@fuNOG,0SFX4@hypNOG,10XKR@NOG,13842@opiNOG,1A2VK@sordNOG	NA	SMART (SIGNAL)
FCIRG_00704T1	EWZ90772.1 hypothetical protein FOWG_08346 [Fusarium oxysporum f. sp. lycopersici MN25]	82.4	8.2e-199	95.600000	Fusarium oxysporum f. sp. lycopersici MN25	NR	Complete	No	117187.FVEG_03291T0	1.6e-204	717.2		Fungi	03Z9W@ascNOG,0JC73@euNOG,0PWQ0@fuNOG,0SHHN@hypNOG,0WY0E@necNOG,0YHED@NOG,144T8@opiNOG,1A5GZ@sordNOG	Heterokaryon incompatibility protein (HET)	PFAM (HET)
FCIRG_00705T1	ENH67408.1 hypothetical protein FOC1_g10010679 [Fusarium oxysporum f. sp. cubense race 1]	70.7	9.7e-232	98.300000	Fusarium oxysporum f. sp. cubense race 1	NR	Complete	No	140110.NechaP24038	1.7e-129	468.4	FG08096.1	Fungi	04BUC@ascNOG,0KN36@euNOG,0Q8Z5@fuNOG,0SN1D@hypNOG,0WZKD@necNOG,10XVJ@NOG,138FK@opiNOG,1A263@sordNOG	Heterokaryon incompatibility protein (HET)	PFAM (HET)
FCIRG_00706T1
FCIRG_00707T1	XP_018759647.1 hypothetical protein FVEG_11885 [Fusarium verticillioides 7600]	91.6	1.1e-138	99.600000	Fusarium verticillioides 7600	RefSeq	Complete	No	117187.FVEG_11885T0	3.3e-139	499.6	FG11547.1	Fungi	03XIH@ascNOG,0J7FM@euNOG,0PVZT@fuNOG,0SIVJ@hypNOG,1207Q@NOG,140MC@opiNOG,19TCE@sordNOG	NA
FCIRG_00708T1							Complete		117187.FVEG_13158T0	1.1e-19	102.4		Fungi	04051@ascNOG,0PQVB@fuNOG,0SGCU@hypNOG,0WZES@necNOG,0Y65V@NOG,13V8C@opiNOG,1A59Y@sordNOG,KOG1075@euNOG	Reverse transcriptase (RNA-dependent DNA polymerase)	PFAM (RVT_1, RnaseH, Exo_endo_phos), SMART (COIL)
FCIRG_00709T1							Partial 5 Prime		117187.FVEG_12340T0	6e-22	110.2		Fungi	04051@ascNOG,0PQVB@fuNOG,0SGCU@hypNOG,0WZES@necNOG,0Y65V@NOG,13V8C@opiNOG,1A59Y@sordNOG,KOG1075@euNOG	Reverse transcriptase (RNA-dependent DNA polymerase)	PFAM (RVT_1, RnaseH, Exo_endo_phos), SMART (COIL)
FCIRG_00710T1	XP_018759646.1 hypothetical protein FVEG_11884 [Fusarium verticillioides 7600]	58.4	5.4e-143	99.800000	Fusarium verticillioides 7600	RefSeq	Complete	No	229533.XP_391657.1	3.5e-42	177.9		Fungi	03TVR@ascNOG,0J1HT@euNOG,0PR5D@fuNOG,0SM7K@hypNOG,0X0UY@necNOG,0YM06@NOG,13V29@opiNOG,19SHK@sordNOG	NA	SMART (COIL, SIGNAL)
FCIRG_00711T1	XP_018759644.1 hypothetical protein FVEG_11883 [Fusarium verticillioides 7600]	89.5	1.7e-227	99.800000	Fusarium verticillioides 7600	RefSeq	Complete	No	117187.FVEG_11883T0	5.2e-228	795.4		Fungi	04B8A@ascNOG,0KNIB@euNOG,0Q9IM@fuNOG,0SDSX@hypNOG,10XF5@NOG,137W7@opiNOG,1A3D3@sordNOG	NA	SMART (SIGNAL)
[truncated: 14,338 more rows]

## Sheet: Table S2
Table S2 PHI-base alignments for the Fusarium circinatum transcriptome.
Query Seq	ProteinID	Percent Identical	Alignment Length	Mismatches	Gap Openings	Query Start	Query End	Subject Start	Subject End	E Value	PHI_MolConn_ID	Gene_name	Pathogen_NCBI_species_Taxonomy ID	Pathogen_species	Phenotype_of_mutant
FCIRG_02414T1	Q9HF03	62.0	681	239	7	8	670	11	689	4.9e-139	PHI:280	CCN1	5207	Cryptococcus_neoformans	reduced_virulence
[truncated: 4,962 more rows]

## Sheet: Table S3
Table S3 KEGG orthology annotations for reference transcriptomes.
[truncated: 27,975 more rows]

## Sheet: Table S4
Table S4 Read mapping statistics to host and pathogen reference transcriptomes.
[truncated: 28 more rows]

[truncated: 11 more sheets: Table S5, Table S6, Table S7, Table S8, Table S9, Table S10, Table S11, Table S12, Table S13, Table S14, _xltb_storage_]
